# Supplementary material for: Transparency in Healthcare Reporting: The Case of External Contractors and Consultants in New Zealand’s Healthcare System
Source: Int J Health Policy Manag. 2021 Jul 7;11(9):1642–9. doi: 10.34172/ijhpm.2021.69 (PMC9808226; doi:10.34172/ijhpm.2021.69)
Supplement: Supplementary file 2 — Consulting Costs Raw Data. [file ijhpm-11-1642-s002.xlsx]

## Sheet: Real
Note: DHB Names have been redated from this file.
Contractor Name	Amount	Service	Year	DHB	Service Type									DHBs/Services	Service Improvement	IT	Human resource	Business Management	Unkown	Others	Medical Services	Not included		Total Per DHB
FGI NZ Limited	602376	Service Improvement	2016-2017	Information Redacted for privacy concerns	Service Improvement
Various	215399	National Oracle Solution	2016-2017		IT										4.58983e+06	393507	1.19434e+07	644640	1.20968e+07	1.16717e+06	285248	892305		3.20129e+07
April Consulting	192663	Organisational Culture	2016-2017		Human Resource										2.5818e+06	747693	1.00072e+06	1.20209e+06	1.21033e+06	250852	24733.7	1.95638e+06		8.9746e+06
APRIL	192663	Organisational Culture	2016-2017		Human Resource										2.65184e+06	1.53909e+07	3.28998e+06	1.14507e+07	0	1.0405e+07	1.3631e+07	7.6516e+07		1.33335e+08
4CARERS LTD	8138	Workforce reviews	2016-2017		Business Management										3.08487e+06	1.11985e+06	641614	3.27661e+06	408578	57601.6	29369.4	1.77916e+06		1.03976e+07
ABIGAIL BARBARA KOLO'OFAI	80	Maternity	2016-2017		Others										1.243e+06	194435	69316.5	1.54045e+06	900577	1.7888e+06	252311	261809		6.2507e+06
(WAIKATO/BOP) LTD	52085	Platform	2016-2017		Others										780676	0	142533	31148.3	0	128444	680036	1.82611e+06		3.58895e+06
ACHIEVE PLUS LTD	89375	National Patient Flow	2016-2017		Service Improvement										795609	303415	81857.4	238247	5485	53380.9	0	246637		1.72463e+06
ALLAN WADE	9289	Response based practice	2016-2017		Service Improvement										0	808037	301696	873811	0	2214643	405364	250555		4854106
ANAMATA	57970	Hauora Maori Training Fund (HMTF)	2016-2017		Human Resource										1802393	332487	0	649183	0	85000	0	316076		3185139
ANDREW WARNER PHOTOGRAPHY	371	Staff Recognition	2016-2017		Not included										560588	67079	228321	786505	0	36586	0	348363		2027442
ANNAMARIA GRAFAS	565	Bowel booklet / Laparoscopic procedure	2016-2017		Not included										875440	34469.8	137877	375181	0	212558	0	358481		1.99401e+06
ANNE BURNETT	4150	Credentialling	2016-2017		Not included										1565441	577278	918848	566281	0	552654	2000	848169		5030671
ANNIECAD LTD	6370	Architecture	2016-2017		Not included										0	0	3.21287e+06	0	0	29559	1.55092e+07	0		1.87516e+07
ANUSHIYA PONNIAH	88383	Planning & Funding	2016-2017		Business Management										50000	0	0	40000	0	0	0	22375		112375
AON NEW ZEALAND	68683	Case Management	2016-2017		Business Management										1.23444e+06	216634	1.25915e+06	1510534	4980	19913.2	149180	2.49811e+06		6.89294e+06
ASBESTOS SURVEYING SOLUTIONS LTD	42375	Asbestos Remediation	2016-2017		Not included										10404133	2418507	459432	4060558	0	1097336	145692684	9374287		173506937
ATCG LTD	85350	Trendly	2016-2017		Business Management										159441	1207122	237023	41016	0	0	0	531248		2175850
AVENUES PHYSIO FITNESS	454	Workplace assessment	2016-2017		Human Resource										3154186	702445	4064798	1853326	75436	579092	545722	1337340		12312345
BECA LIMITED	33938	Building Improvements	2016-2017		Not included										606683	25000	103392	437969	0	0	0	873342		2046386
BRAVE ARCHITECTS LIMITED	15405	Architecture	2016-2017		Not included										437316	0	111453	52907.6	0	7955	0	0		609632
BUDDLE BENTLEY TWEED	1517	Legal	2016-2017		Not included
BUSINESS ONLINE SOLUTIONS	3897	National Oracle Solution	2016-2017		IT									Total Per Service	3.65777e+07	2.45389e+07	2.82043e+07	2.96312e+07	1.47022e+07	1.86865e+07	1.77207e+08	1.00237e+08		4.29784e+08
CEMPLICITY LTD	12425	National Patient Experience Survey	2016-2017		Service Improvement
CENTANET LTD	16529	Regional Infrastructure Changes; Regional SEEMail Implementation	2016-2017		Others
CHILD MATTERS LIMITED	5635	HMTF	2016-2017		Human Resource
CLAIRE MCNALLY	80	Maternity	2016-2017		Others
CMA NEW ZEALAND	0	Planning & Funding	2016-2017		Business Management
LTD	31686	Consulting	2016-2017		Service Improvement
Community Support Services ITO Limited	1695	HMTF	2016-2017		Human Resource
COSMAN PARKES LTD	26810	Health & Safety Review	2016-2017		Not included
COVEKINLOCH AUCKLAND LTD	1225	Fire Systems Review	2016-2017		Not included
CUCUMBER SOFTWARE LTD	98035	National Infrastructure Platform; Regional IT Projects	2016-2017		IT
DATACOM SYSTEMS LTD	10314	Unified Communications Strategy; Infrastructure as a Service Project	2016-2017		Business Management
DESERT ROAD PROJECT MANAGEMENT	30181	Property Services Consultancy	2016-2017		Not included
DITRE TAMATEA	1300	Maori Health Consultancy	2016-2017		Service Improvement
DOWDELL & ASSOCIATES LTD	12546	Asbestos Remediation	2016-2017		Not included
DUNDAS STREET LIMITED	1015	Legal Fees	2016-2017		Not included
ERNIE NEWMAN CONSULTING LTD	5000	National Telehealth Pilot	2016-2017		Service Improvement
ERNST & YOUNG	5548	Planning & Funding	2016-2017		Business Management
FGI NZ LIMITED	602376	Service Improvement	2016-2017		Service Improvement
FIRST CHOICE HEALTH LTD	641	Professional Services	2016-2017		Business Management
FRASER CONSULTANTS	5630	Professional Services	2016-2017		Business Management
GRAHAM CAMERON	900	Integrated Community Nursing	2016-2017		Service Improvement
GREENHOUGH ENGINEERING & DESIGN LTD	6160	AutoCad Drafting Services	2016-2017		IT
GROW LTD	350	Professional Services	2016-2017		Business Management
HEALTHY IT LTD	1000	IAAS	2016-2017		IT
HEARTS AND MINDS LIMITED	10803	Engaging effectively with Maori programme	2016-2017		Service Improvement
HR CONNECT	6274	HR advisory	2016-2017		Human Resource
HSS LTD	6569	???	2016-2017		Unkown
HURIA MANAGEMENT TRUST	10255	HMTF	2016-2017		Human Resource
INTERNAL AFFAIRS	4923	All of Govt Lead Agency	2016-2017		Not included
ISLAND FILMS	3950	Creating Our Culture	2016-2017		Business Management
JIGSAW ARCHITECTS LIMITED	123970	Architecture	2016-2017		Not included
KATE STEWART	23796	Consulting on new programmes	2016-2017		Service Improvement
KEEPWELL LTD	2441	Maori Health Consultancy	2016-2017		Service Improvement
KIA TU RANGATIRA AI	1533	Observer	2016-2017		Not included
KORFI CONSULTING	18525	Professional Services	2016-2017		Business Management
LEANNE SPICE	4858	Food Services Financial Model Review	2016-2017		Not included
LEISA MOORHOUSE	6100	HMTF	2016-2017		Human Resource
MANAAKI ORA TRUST - TIPU ORA	12698	HMTF	2016-2017		Human Resource
MARSH LIMITED	21000	Underwriting Information	2016-2017		Others
MARTIN WARD	13010	Health Impact Assessment	2016-2017		Business Management
MCHALE GROUP LTD	17197	Probity & Assurance	2016-2017		Not included
MEDEX RADIOLOGY LTD	80	Maternity	2016-2017		Others
MEGAN SCOTT	105359	National Oracle Solution	2016-2017		IT
MICROSTER PTY LTD	4511	Payroll Systems	2016-2017		Human Resource
MINTERELLISONRU DDWATTS LAWYERS	1097	Legal	2016-2017		Not included
MIRIAMA WESTWORTH	6176	HMTF	2016-2017		Human Resource
MOANA HOUSE TRAINING INSTITUTE	3478	HMTF	2016-2017		Human Resource
MOBILE MENTOR NEW ZEALAND LIMITED	12600	Outsourced Mobile Device Management	2016-2017		IT
MPA NZ LIMITED	26343	Technical Security Audit	2016-2017		Business Management
NEW ZEALAND DENTAL ASSOCIATION	-312	HMTF	2016-2017		Human Resource
NEXIA CHRISTCHURCH LTD	9069	Evaluation Services	2016-2017		Business Management
NORTH TEC	3442	HMTF	2016-2017		Human Resource
NORTHGATE INFORMATION SOLUTIONS/NGA	15417	Payroll Systems	2016-2017		Human Resource
NOVA HEALTH	86268	National Oracle Solution	2016-2017		IT
PACKET TECHNOLOGIES LTD	5000	Cloud Application Risk Assessment	2016-2017		IT
PATHFINDER INTERNATIONAL	-390	Professional Services	2016-2017		Business Management
PELLETT GARRY	2100	Business Continuity Plan	2016-2017		Business Management
PELORUS MIDWIFERY SERVICES	559	Editing Services	2016-2017		Not included
PIONEER GENERATION LIMITED	37218	Energy Utilisation & Optimisation	2016-2017		Not included
PRICEWATERHOUSE COOPERS	14375	Taxation Compliance	2016-2017		Business Management
QUALITY DYNAMICS LIMITED	6262	Baldridge Quality Assessment	2016-2017		Service Improvement
RAKEIWHENUA TRUST T/A TUHOE HAUORA	1179	HMTF	2016-2017		Human Resource
RAP CONSULTING LIMITED	23484	Maternity Unit Review	2016-2017		Service Improvement
RESOLUTION LTD	55204	Alliance Leadership	2016-2017		Others
RIDER LEVETT BUCKNALL AUCKLAND LTD	9320	Property Services Projects	2016-2017		Not included
RIGHT TALK MEDIA LTD	28447	Communications Contractor	2016-2017		Business Management
ROSELLE ENTWISTLE	19875	National Oracle Solution	2016-2017		IT
ROYAL NZ PLUNKET SOCIETY	1304	HMTF	2016-2017		Human Resource
SAPERE RESEARCH GROUP LIMITED	2701	Planning & Funding	2016-2017		Business Management
SEDDON HEALTHCARE QUALITY LTD	18461	Clinical Governance Review	2016-2017		Business Management
SHAKTI ETHNIC WOMENS SUPPORT GROUP	435	FVIP Presentations	2016-2017		Business Management
SHARON HITCHCOCK	6850	Credentialling	2016-2017		Not included
SIMON SHAW	535	Credentialling	2016-2017		Not included
SMARTSOFT LTD	2560	iRequest Internal Referrals	2016-2017		IT
STATISTECOL	1680	IYSS Statistical Analysis	2016-2017		Service Improvement
STEVE J PENN	3288	Mediation	2016-2017		Others
STRATEGIC PAY LIMITED	2156	Remuneration Analysis	2016-2017		Human Resource
SUES COMPUTER TRAINING	960	Database Development	2016-2017		IT
SUNNY BAY FLORIST	260	Maori Health Consultancy	2016-2017		Service Improvement
SUSTAINABLE BUSINESS NETWORK INCORPORATED - BOP	2000	National Good Food Network	2016-2017		Not included
TE AO HOU TRUST	8040	HWNZ	2016-2017		Service Improvement
TE AWANUI HAUORA TRUST	2240	HMTF	2016-2017		Human Resource
TE IKA WHENUA COUNSELLING SERVICES	1954	HMTF	2016-2017		Human Resource
TE IKA WHENUA HAUORA INC	3830	HMTF	2016-2017		Human Resource
TE MANU TOROA	414	HMTF	2016-2017		Human Resource
TE PUNA HAUORA KI UTA KI TAI	298	HMTF	2016-2017		Human Resource
TE TOMIKA TRUST	9150	HMTF	2016-2017		Human Resource
TECTUM CONSULTING LTD	2190	Property Services Consultancy	2016-2017		Not included
TELFER YOUNG (TAURANGA)	2295	Rental Valuation	2016-2017		Not included
THE CARDIAC CLINIC LTD	59127	Faster Cancer Treatment	2016-2017		Service Improvement
THE PATHWAY	3000	Integration Report	2016-2017		Service Improvement
THOMSON GROUP	22651	Electrical Consultancy	2016-2017		Not included
TOTAL REHAB PHYSIOTHERAPY	600	Stroke Services Review	2016-2017		Not included
TRICKETT TRACEY	41188	Planning & Funding	2016-2017		Business Management
TRICOM TECHNOLOGY LIMITED	260	Property Services Consultancy	2016-2017		Not included
TU MAIA LTD	453	Meeting	2016-2017		Not included
WHAIORANGA TRUST	591	HMTF	2016-2017		Human Resource
WHAKATOHEA MAORI TRUST BOARD	2262	HMTF	2016-2017		Human Resource
WHANAU AWHINA	300	Family Violence	2016-2017		Service Improvement
WHANAU TAHI	15744	Whanau Ora	2016-2017		Service Improvement
WINDJAMMER CONSULTANTS LTD	51975	Property Services Projects	2016-2017		Not included
WORKPLACE ERGONOMICS	308	Professional Services	2016-2017		Business Management
XIGO LTD	12192	Property Services Consultancy	2016-2017		Not included
YVONNE BOYES	630	Community Integration Implementation Project	2016-2017		Service Improvement
April	81569	Organisational Culture	2017-2018		Human Resource
4carers Ltd	1503	Ongoing Clinical Lead For Integrated Community Nursing Assessment Form	2017-2018		Business Management
4carers Ltd	19764	Integrated Community Nursing Clinical Lead	2017-2018		Business Management
Abigail Barbara Kolo'ofai	400	MQSP Consumer Rep	2017-2018		Others
Achieve Plus Limited	7274	National Patient Flow / Request Process Management Projects - Change Management And Training	2017-2018		Service Improvement
Annamaria Grafas	140	Literacy Service - Staying Active In Hospital Programme	2017-2018		Service Improvement
Anniecad Limited	1505	Building Improvements - Advisory Service	2017-2018		Not included
Anushiya Ponniah	108600	Community Nursing Advisor	2017-2018		Business Management
Aon Nz (Work Insurance)	12750	Health & Safety Programme Advisory Services	2017-2018		Business Management
Atcg Limited	86250	Maori Health Statistics System - Trendly -	2017-2018		Business Management
Barbara Rockel	113	Staff Supervision	2017-2018		Not included
Baybes Ltd	626	Midwifery Standards Review Fees	2017-2018		Not included
Beca Limited	130433	Building Improvements - Advisory Service	2017-2018		Not included
Brave Architects Limited	27400	Building Improvements - Advisory Service	2017-2018		Not included
Cardiac Clinic	58647	Project Management Services For Improving Faster Cancer Treatment	2017-2018		Service Improvement
Cardiac Clinic	43478	Markers Of Whanau Flourishing First Instalment	2017-2018		Service Improvement
Caroline Richards	525	Consumer Advice	2017-2018		Not included
Carrington Midwifery Ltd	557	Maternity Meeting Lead Maternity Carer Rep	2017-2018		Not included
Cemplicity Ltd	3451	National Patient Experience Survey	2017-2018		Service Improvement
Charlie Rahiri	50	Kaumatua Duties	2017-2018		Not included
Cma New Zealand Limited	79145	System Level Framework	2017-2018		Service Improvement
Cognitive Neuropsychology Services	1543	Neuropsychological Assessment	2017-2018		Not included
Covekinloch Building Compliance Ltd	270	Building Improvements - Advisory Service	2017-2018		Not included
Covekinloch New Zealand Limited	6700	Building Improvements - Advisory Service	2017-2018		Not included
Darroch Limited	38500	Land & Building Revaluation	2017-2018		Not included
Datacom Systems Limited	725	E-Space Project	2017-2018		IT
Dialhog Limited	515	Patient Survey	2017-2018		Service Improvement
Dr Rod Douglas	450	Occupational Physician Assessment	2017-2018		Medical Services
Dr Sally Davis Limited	420	Supervision For WCF Midwife Educator	2017-2018		Not included
Dr Sally Davis Limited	140	Supervision Session	2017-2018		Not included
Executive Strength Limited	9494	Value Based Recruitment Training - Culture Programme	2017-2018		Human Resource
Facilities Management Association Of New Zealand	800	Building Improvements - Advisory Service	2017-2018		Not included
Fgi Nz Limited	270115	Provider Arm Service Improvement Programme	2017-2018		Service Improvement
Francis Health	209069	Provider Arm Service Improvement Programme	2017-2018		Service Improvement
Fraser Consultants Limited	6900	Coaching Sessions	2017-2018		Human Resource
Gary Connolly	10935	GP Letters And Clinical Documents Advisory Services	2017-2018		Not included
Glennis Brown	720	Consumer Advice	2017-2018		Not included
Graham Cameron	12000	Change Project Maori Health	2017-2018		Service Improvement
Graham Cameron	2009	Change Project	2017-2018		Service Improvement
Greenhough Engineering & Design Ltd	3990	Building Improvements - Advisory Service	2017-2018		Not included
Hays Specialist Recruitment (Australia) Pty Ltd	46049	Advisory Services – Cleaning, Food Services	2017-2018		Not included
Health Quality And Safety Commission	2610	Picker License Renewal 2017/18	2017-2018		Not included
Healthshare Limited	42889	Recruitment & Selection Jul-17 To Jun-18	2017-2018		Human Resource
Healthshare Limited	41715	Workforce Development Jul-17 To Jun-18	2017-2018		Human Resource
Healthy It Ltd	4061	Infrastructure As A Service Advisory	2017-2018		IT
Hearts And Minds Limited	69992	Engaging Effectively With Maori Training	2017-2018		Service Improvement
Hearts And Minds Limited	13228	Review Of He Ritenga Audit Tool And Whakawhanaunga	2017-2018		Service Improvement
Hearts And Minds Limited	4389	Planning Day Workshop	2017-2018		Service Improvement
HR Connect	14385	HR Support	2017-2018		Human Resource
HSS Ltd	5749	Health And Safety Audit	2017-2018		Business Management
Ian Sowden	31255	Building Improvements - Project Management	2017-2018		Not included
Impac Services Limited	8921	Health And Safety Due Diligence	2017-2018		Not included
Incodo Ltd	6776	Building Improvements	2017-2018		Not included
Interlink Communications Ltd	4310	Commvault Backup Protection And Archive Infrastructure	2017-2018		Not included
Internal Affairs Limited	6483	BDM Checks	2017-2018		Not included
Jigsaw Architects Limited	103339	Building Improvements - Advisory Services	2017-2018		Not included
Kate Stewart	1430	Sacat Project	2017-2018		Service Improvement
Kate Stewart	14248	Toi Te Ora Smokefree Housing Scoping Project	2017-2018		Service Improvement
Keith Sulzberger	13442	Building Improvements	2017-2018		Not included
Licensed Land Surveyors	1550	Building Improvements	2017-2018		Not included
Lifedata Management Services	1920	DHB New Monitoring Report	2017-2018		Business Management
Little Monkey	10565	Te Reo Learning App	2017-2018		IT
Little Monkey	8500	Kahurangai Design	2017-2018		IT
Madison Recruitment Limited	295	Recruitment Services Assisting	2017-2018		Human Resource
Malone MHC Ltd	2468	Consultation	2017-2018		Others
Margaret Gundersen	780	Consumer Advice	2017-2018		Not included
McHale Group Limited	8176	2 X Panel Meetings 11 & 18 Dec	2017-2018		Business Management
McHale Group Limited	2797	Assurance Over The Probity Of The ACC	2017-2018		Business Management
McHale Group Limited	11923	Probity Radiation Therapy Negotiation Process	2017-2018		Business Management
McHale Group Limited	3625	Probity Of The PHO Service Change	2017-2018		Business Management
McHale Group Limited	125	Assurance Over Immunisation Service	2017-2018		Business Management
Melanie Johns	140	Supervision For WCF Midwife Educator	2017-2018		Not included
Mobile Mentor New Zealand Limited	16000	Taas Services Consulting For Mobility Management Service	2017-2018		IT
Mr Timi Peri	356	Kaumatua Duties	2017-2018		Not included
Mv Consultants Limited	1663	Building Improvements	2017-2018		Not included
Nelson & Associates Health Planning	40590	Building Improvements	2017-2018		Not included
Nick Austin	120	Consumer Advice	2017-2018		Not included
Nola Ardern	15975	Building Improvements Change Management Services	2017-2018		Not included
Norman Disney & Young	16019	Building Improvements	2017-2018		Not included
Northgate Information Solutions	3950	Payroll System - Vendor Advisory Services	2017-2018		Human Resource
Nz College of Midwives	7980	Midwifery Standards Review Fees	2017-2018		Not included
Otago Medical School	1690	Rural Health Immersion Programme Workshop	2017-2018		Service Improvement
Otumoetai Doctors Ltd	70	Locums	2017-2018		Not included
Paul Hopkins	240	Consumer Advice	2017-2018		Not included
Pellett Garry	1080	Building Improvements	2017-2018		Not included
Philips New Zealand Commercial Limited	1440	Application Script Development	2017-2018		IT
Pricewaterhouse Coopers	95794	Tax And Advisory Services	2017-2018		Business Management
PTK Limited	8896	Building Improvements	2017-2018		Not included
Quality Auditing Specialists Ltd	2632	Building Improvements	2017-2018		Not included
Quality Environmental Consultancy	8846	H&S Acc Aep Audit Gap Assessment	2017-2018		Not included
Quality Environmental Consultancy	2783	Review Hsmgt System	2017-2018		Not included
Quality Environmental Consultancy	251	Review Provided On Asbestos Training Session	2017-2018		Not included
Rachel Callander	4095	Presentation To Staff And Executives	2017-2018		Service Improvement
RAP Consulting Limited	3410	TTHW Future Planning	2017-2018		Service Improvement
RAP Consulting Limited	2177	Facilitation Of Debrief Of Process And Construction Of P	2017-2018		Service Improvement
RAP Consulting Limited	16233	Mental Health Review	2017-2018		Service Improvement
Records & Information Management Ltd	3270	Building Improvements	2017-2018		Not included
Resolution Limited	48813	BOP Alliance Leadership Team & IS SLAT Chair	2017-2018		Others
Resolution Limited	3000	Programme Advisory Work	2017-2018		Others
Resource Co-Ordination Partnership	146	Building Improvements	2017-2018		Not included
Rider Levett Bucknall Auckland Ltd	1170	Building Improvements	2017-2018		Not included
Roselle Entwistle	6025	Policy Writer	2017-2018		Business Management
Shakti Ethnic Womens Support Group	87	Family Violence Training Sessions	2017-2018		Service Improvement
Sharon Hitchcock	11400	Credentialing Committee Lay Representative	2017-2018		Not included
Shea Pita And Associates	4567	Mental Health Viewing	2017-2018		Not included
Sheetmetal Services	284	Building Improvements	2017-2018		Not included
Smartsoft Ltd	7680	I-Request Internal Referral Development	2017-2018		IT
Spark Digital	5630	Commvault Backup Protection And Archive Advisory Services	2017-2018		IT
Staples Rodway Taranaki Limited	800	Tax And Advisory Services	2017-2018		Business Management
Strategic Health Solutions Limited	1920	Good To Great Child Health Equity Outcome Project	2017-2018		Service Improvement
Strategic Health Solutions Limited	25920	1000 Day Programme And Pregnancy & Parenting Health	2017-2018		Service Improvement
Strategic Pay Limited	9655	Strategic Pay Job Sizing Training Course	2017-2018		Human Resource
Studio Pacific Architecture	26961	Building Improvements	2017-2018		Not included
Subsearch Akl Ltd	7547	Building Improvements	2017-2018		Not included
Sysmex New Zealand Limited	1715	Éclair Administrator Training	2017-2018		Human Resource
Tangata Whenua Traders Ltd	250	Kaumatua Duties	2017-2018		Not included
Tauranga City Council	2174	Smartgrowth Implementation	2017-2018		Service Improvement
Tauranga Youth Development Team	900	Youth Respite	2017-2018		Service Improvement
Taylormade Training And Consulting	3000	Suicide Prevention Plan	2017-2018		Service Improvement
Te Kahu Rolleston	2500	Youth Workshop Facilitation	2017-2018		Service Improvement
Te Whare Wananga O Awanuiarangi	1391	Rural Health Immersion Programme Workshop	2017-2018		Service Improvement
Technical Building Services Support	7500	Building Improvements	2017-2018		Not included
Tectum Consulting Ltd	17787	Building Improvements	2017-2018		Not included
The Page Works	1930	Development Of Video For Shsp	2017-2018		Not included
Thomson Group	15066	Building Improvements	2017-2018		Not included
Thrive Productions Limited	7120	Speaker - Blue Zones	2017-2018		Not included
University Of Wollongong	430	Training	2017-2018		Human Resource
Waikato District Health Board	69055	Regional Procurement Services	2017-2018		Human Resource
Waste Watchers Limited	3000	Building Improvements	2017-2018		Not included
We Mobilise	2500	Board Committee Speaker	2017-2018		Not included
Whakatane District Council	565	Building Improvements	2017-2018		Not included
Whanau Awhina Womens Refuge	100	Family Violence Training Sessions	2017-2018		Service Improvement
Whanau Tahi	10000	Nga Mataapuna Oranga Shared Care Project	2017-2018		Service Improvement
Whanau Tahi	10316	Whanau Ora Access Pathways	2017-2018		Service Improvement
Windjammer Consultants Ltd	13767	Building Improvements	2017-2018		Not included
Wiremu Niania Cultural Therapy	3826	Cultural Therapy	2017-2018		Business Management
Alexander James Limited	45000	???	2018-2019		Unkown
Ascender HCM New Zealand Limited	6556.7	???	2018-2019		Unkown
ATL Group Limited	23374.8	???	2018-2019		Unkown
Carus Group Limited	0	???	2018-2019		Unkown
Corporate Games Limited	45305	???	2018-2019		Unkown
CSC (New Zealand & Pacific Islands) Limited	1861.33	???	2018-2019		Unkown
CSG Technology Limited	7200	???	2018-2019		Unkown
Culturesafe NZ Limited	11087	???	2018-2019		Unkown
Darryl Hubbard Consulting	25000	???	2018-2019		Unkown
Dean Cross	21075	???	2018-2019		Unkown
Department of Internal Affairs	7313.21	???	2018-2019		Unkown
Eastern Bay Aerial Imaging Limited	1703.48	???	2018-2019		Unkown
Electriserv Limited	0	???	2018-2019		Unkown
Engaging Well Limited	42869.7	HR Coaching	2018-2019		Human Resource
Finora Management Services Limited	6975.13	???	2018-2019		Unkown
Garry Forgeson	148.4	???	2018-2019		Unkown
Geoff Canham Consulting Limited	6104.12	???	2018-2019		Unkown
Helen Holmberg	434.78	???	2018-2019		Unkown
Hobec Lawyers	-423.91	???	2018-2019		Unkown
Inospire Limited	975	???	2018-2019		Unkown
James Stewart	97.95	???	2018-2019		Unkown
Jeanette Edwards	1382	???	2018-2019		Unkown
Jo Henson	3116.8	???	2018-2019		Unkown
Juanita Maaka	2180	???	2018-2019		Unkown
Julia Perry	675	???	2018-2019		Unkown
Kaon Security Limited	17500	???	2018-2019		Unkown
Kiwa Digital Limited	4010	???	2018-2019		Unkown
Klein Limited	48642.4	???	2018-2019		Unkown
Kone Elevators Pty Limited	234	???	2018-2019		Unkown
Lesley Watkins	15340	???	2018-2019		Unkown
Louise Harvey	31680	???	2018-2019		Unkown
Mark Roberts	24089	???	2018-2019		Unkown
Matetu Mihinui	719.65	???	2018-2019		Unkown
Matilda Lawrence	2137.5	???	2018-2019		Unkown
Murray Foreman	240	???	2018-2019		Unkown
Nelson & Associates Pty Limited	32327.7	???	2018-2019		Unkown
Nina Khouri	3416.38	???	2018-2019		Unkown
Norman Disney & Young Limited	5676.35	???	2018-2019		Unkown
NZ Health Partnerships Limited	0	???	2018-2019		Unkown
One Time Supplier	53199.8	???	2018-2019		Unkown
Out of Court Limited	7138.75	???	2018-2019		Unkown
Pak N Save Cameron Road	0	???	2018-2019		Unkown
Parenting Place	300	???	2018-2019		Unkown
Peta Ruha	5865	???	2018-2019		Unkown
R J Hill Laboratories Limited	27559	???	2018-2019		Unkown
Red Rose Medical Limited	375	???	2018-2019		Unkown
Rider Levett Bucknall Auckland Limited	1880	???	2018-2019		Unkown
Right Talk Media Limited	31350	???	2018-2019		Unkown
Roreka	350	???	2018-2019		Unkown
Shakti Ethnic Womens Support Group Central Region	200	???	2018-2019		Unkown
SQL Services Limited	2161.25	???	2018-2019		Unkown
Steam Consulting Pty Limited	8254.03	???	2018-2019		Unkown
Sustainable Business Network Incorporated	2500	???	2018-2019		Unkown
Te Arai Partnership	250	???	2018-2019		Unkown
Te Poutokomanawa O Te Wheki Limited	224349	???	2018-2019		Unkown
Te Puna Ventures Limited	0	???	2018-2019		Unkown
Tectum Consulting Limited	25044.4	???	2018-2019		Unkown
Telferyoung (Tauranga) Limited	3405	???	2018-2019		Unkown
Terehia Biddle	6993.4	???	2018-2019		Unkown
The Building Intelligence Group Limited	3500	???	2018-2019		Unkown
The Centre For Health Limited	42178.4	???	2018-2019		Unkown
The Instillery Group Limited	6857.5	???	2018-2019		Unkown
Tuwharetoa Ki Kawerau Health and Social Services	5000	???	2018-2019		Unkown
Urotech Limited	720	???	2018-2019		Unkown
Vargo & Lewis Limited	75810.1	???	2018-2019		Unkown
Vincent House Trust	250	???	2018-2019		Unkown
Virotech Limited	42008.2	???	2018-2019		Unkown
Western Bay of Plenty Primary Health Organisation	-3312.05	???	2018-2019		Unkown
Windjammer Consultants Limited	123360	???	2018-2019		Unkown
Woody Vahey	240	???	2018-2019		Unkown
Yvette James Consulting	104871	???	2018-2019		Unkown
(blank)	-14813.2	???	2018-2019		Unkown
Angela Sands	3760	???	2018-2019		Unkown
Clear	0	???	2018-2019		Unkown
Karyn Borman	3600	???	2018-2019		Unkown
Jorn Bettin	5400	???	2018-2019		Unkown
Strategic Health Solutions Limited	20260	1000 Day Programme And Pregnancy & Parenting Health	2018-2019		Service Improvement
Mchale Group Limited	16616.2	2 X Panel Meetings 11 & 18 Dec	2018-2019		Business Management
Brave Architects Limited	27570	Architecture	2018-2019		Not included
Jigsaw Architects Limited	120075	Architecture	2018-2019		Not included
Studio of Pacific Architecture Limited	-9642.48	Architecture	2018-2019		Not included
Asbestos Surveying Solutions Limited	27193.8	Asbestos Remediation	2018-2019		Not included
Resolution Limited	44400	BOP Alliance Leadership Team & IS SLAT Chair	2018-2019		Others
Ceilings Unlimited	0	Building Construction	2018-2019		Not included
Beca Limited	585983	Building Improvements	2018-2019		Not included
Anniecad Limited	637.5	Building Improvements - Advisory Service	2018-2019		Not included
Ian Sowden	-6545	Building Improvements - Project Management	2018-2019		Not included
Costing and Business Solutions Limited	850	Business Consultant	2018-2019		Service Improvement
Canterbury District Health Board	1850.35	Canterbury District Health Board	2018-2019		Others
AON New Zealand	9000	Case Management	2018-2019		Business Management
Graham Cameron	14651.4	Change Project	2018-2019		Service Improvement
Fraser Consultants Limited	26550	Coaching Sessions	2018-2019		Human Resource
Spark Digital	25883.2	Commvault Backup Protection And Archive Advisory Services	2018-2019		IT
Kate Stewart	6844	Consulting on new programmes	2018-2019		Service Improvement
Sharon Hitchcock	9495.65	Credentialing Committee Lay Representative	2018-2019		Not included
Datacom Systems Limited	21180.8	E-Space Project	2018-2019		IT
Rap Consulting Limited	57382.2	Facilitation Of Debrief Of Process And Construction Of P	2018-2019		Service Improvement
Gary Connolly	37507.5	GP Letters And Clinical Documents Advisory Services	2018-2019		Not included
Impac Services Limited	-7538.63	Health And Safety Due Diligence	2018-2019		Not included
Talent Group Limited	76050	HR	2018-2019		Human Resource
David Bennett Executive Coaching Limited	280	HR Coaching	2018-2019		Human Resource
Hays Specialist Recruitment (Australia) Pty Limite	-14237.5	HR Recruitment	2018-2019		Human Resource
Advanced Autocad Services	3965	IT services	2018-2019		IT
APC Techsafe	225	IT services	2018-2019		IT
Cybersmart Limited	3200	It Services	2018-2019		IT
Planit Software Testing Limited	3750	IT Services	2018-2019		IT
Tech-Q Limited	3250	IT Services	2018-2019		IT
Tauranga Land Surveying Limited	530	Land survey	2018-2019		Not included
Employment Lawyers Limited	1000	Legal	2018-2019		Not included
Annamaria Grafas	480	Literacy Service - Staying Active In Hospital Programme	2018-2019		Service Improvement
PricewaterhouseCoopers	59024.4	Management Consulting	2018-2019		Service Improvement
Claire McNally	1575	Maternity	2018-2019		Others
Dr Bruce Murdoch	750	Medical Expert	2018-2019		Medical Services
Dr Emily Gill	6700	Medical Expert	2018-2019		Medical Services
Dr John Fleming	9562.5	Medical Expert	2018-2019		Medical Services
Dr Keri Ratima	2614.1	Medical Expert	2018-2019		Medical Services
Dr Paul F Edgar	1697.4	Medical Expert	2018-2019		Medical Services
Dr Paul S Noonan	560.87	Medical Expert	2018-2019		Medical Services
Black Dog Psychotherapy	1336.29	Medical services	2018-2019		Medical Services
Cemplicity Limited	5522.32	National Patient Experience Survey	2018-2019		Service Improvement
Achieve Plus Limited	19600	National Patient Flow	2018-2019		Service Improvement
Cognitive Neuropsychology Services Limited	1590.43	Neuropsychological Assessment	2018-2019		Not included
Mobile Mentor New Zealand Limited	20390	Outsourced Mobile Device Management	2018-2019		IT
Body in Motion Physiotherapy & Rehabilitation Limi	1062.5	Physiotherapy services	2018-2019		Medical Services
Anushiya Ponniah	82800	Planning & Funding	2018-2019		Business Management
Ernst & Young Limited	241206	Planning & Funding	2018-2019		Business Management
Francis Health	5088.76	Provider Arm Service Improvement Programme	2018-2019		Service Improvement
Madison Recruitment Limited	2250	Recruitment Services Assisting	2018-2019		Human Resource
Waikato District Health Board	13600	Regional Procurement Services	2018-2019		Human Resource
Strategic Pay Limited	15288.8	Remuneration Analysis	2018-2019		Human Resource
Te Whare Wananga O Awanuiarangi	1043.83	Rural Health Immersion Programme Workshop	2018-2019		Service Improvement
Aotea Security (NZ) Limited	137.55	Security management	2018-2019		Not included
Thrive Productions Limited	3975.73	Speaker - Blue Zones	2018-2019		Not included
Andrew Warner	1677.72	Staff Recognition	2018-2019		Not included
Barbara Rockel	113.05	Staff Supervision	2018-2019		Not included
Dr Sally Davis Limited	260	Supervision For WCF Midwife Educator	2018-2019		Not included
CMA New Zealand Limited	5714.19	System Level Framework	2018-2019		Service Improvement
Staples Rodway Taranaki Limited	14180.4	Tax And Advisory Services	2018-2019		Business Management
Littlemonkey Limited	54135	Te Reo Learning App	2018-2019		IT
Central Regions Technical Advisory Services Limite	17102.9	Technical Advisory	2018-2019		Business Management
Executive Strength Limited	11523	Value Based Recruitment Training - Culture Programme	2018-2019		Human Resource
ACNielsen (NZ) ULC	116256	Survey services	2016-2017		Business Management
AKAROA HEALTH CENTRE	57500	Medical services	2016-2017		Medical Services
ALEXANDER CONSULTING LTD	56069	Health systems & processes	2016-2017		Service Improvement
AOTEA ELECTRIC CANTERBURY LTD	722627	Electrical works	2016-2017		Not included
AOTEA SECURITY (NZ) LTD	78882	Security services	2016-2017		Not included
ARROW INTERNATIONAL (NZ) LTD	320657	Building infrastructure	2016-2017		Not included
ASBESTOS REMOVALS LTD	248171	Building infrastructure	2016-2017		Not included
ASSURITY CONSULTING LTD	231546	Health systems & processes	2016-2017		Service Improvement
AURECON NEW ZEALAND LTD	55000	Fire risk assessments	2016-2017		Not included
BECA LTD	70175	Professional services	2016-2017		Business Management
BRADFORD BUILDING ASH LTD	3811293	Building infrastructure	2016-2017		Not included
BRIGHTSMILES	57840	Dental services	2016-2017		Medical Services
Brush New Zealand Limited	59399	IT services	2016-2017		IT
BRYAN PEARSON LTD	294000	Professional services	2016-2017		Business Management
BRYN MARTIN LTD	59325	Engineering services	2016-2017		Not included
CANTERBURY CARDIOTHORACIC SURGERY LTD	1491343	Cardiothoracic services	2016-2017		Not included
Canterbury Scaffolding Ltd	68197	Building infrastructure	2016-2017		Not included
CELO LTD	210000	Secure messaging services	2016-2017		Not included
CENTRAL REGION TAS LTD	1829022	DHB shared service agency	2016-2017		Others
CERES NEW ZEALAND, LLC	2837594	Building infrastructure	2016-2017		Not included
CHRISTCHURCH RADIOLOGY GROUP	1301554	Radiology services	2016-2017		Not included
CHUBB PROTECTIVE SERVICES	401036	Building infrastructure	2016-2017		Not included
CITY CARE LIMITED	223937	Building infrastructure	2016-2017		Not included
CMA NEW ZEALAND LTD	278427	Health Systems Planning	2016-2017		Service Improvement
COACHING NZ LIMITED	205091	XcelR8 program	2016-2017		Service Improvement
COSGROVES LTD	91658	Engineering services	2016-2017		Not included
CREAGH & ASSOCIATES LTD	55070	Medical services	2016-2017		Medical Services
DANIEL PARK	130481	Facilities communication	2016-2017		Business Management
DARYL BARKLE LTD	92901	IT equipment supply & servicing	2016-2017		IT
DAVID BROWNE CONTRACTORS	108330	Heating & ventilation supply	2016-2017		Not included
DELOITTE	67915	Finance & accounting services	2016-2017		Business Management
DEVICECO TECHNICAL LTD	51311	Equipment servicing	2016-2017		Not included
DOLAN & HOLT CONSULTANCY LTD	143059	Learning and development services	2016-2017		Human Resource
DR PETER CONOLLY	188000	Medical services	2016-2017		Medical Services
Dr Rob Wilks	56000	Medical services	2016-2017		Medical Services
EAP SERVICES LTD	119564	Counselling services	2016-2017		Medical Services
ECL SECURITY	301427	Security services	2016-2017		Not included
ELECTIONZ.COM LTD	74225	Election services	2016-2017		Not included
ERNST & YOUNG LTD	304664	Advisory services	2016-2017		Business Management
FIRST SECURITY GUARD SERVICES LTD	74702	Security services	2016-2017		Not included
First Star Communications Ltd	112054	Communications services	2016-2017		Business Management
FLETCHER CONSTRUCTION COMPANY LTD	6713804	Building infrastructure	2016-2017		Not included
Fluid Recruitment New Zealand Limited	156950	Recruitment services	2016-2017		Human Resource
GCH Aviation Limited	74406	Air transport	2016-2017		Not included
GEOFFREY NATHAN (AUSTRALIA) PTY LTD	196149	Medical services	2016-2017		Medical Services
Great Scott Communications	161601	Communications services	2016-2017		Business Management
HAYS SPECIALIST RECRUITMENT (AUSTRALIA) PTY LTD	189519	Recruitment services	2016-2017		Human Resource
Healthcare Horizons Limited	175467	Patient transport	2016-2017		Not included
HOLMES CONSULTING GROUP LP	155890	Engineering services	2016-2017		Not included
HRS CONSTRUCTION LTD	450429	Building infrastructure	2016-2017		Not included
IAN KRAUSE ARCHITECTS LIMITED	122146	Architectural services	2016-2017		Not included
Ignite Architects Ltd	83636	Architectural services	2016-2017		Not included
IKON ARCHITECTS LIMITED	115155	Architectural services	2016-2017		Not included
JOE MCCARTHY LIMITED	71730	Professional services	2016-2017		Business Management
JUMPSUIT CONSULTING LTD	69068	Educational services	2016-2017		Human Resource
Karake Consultancy	57200	Service improvement management services	2016-2017		Service Improvement
KIM TRIEGAARDT	130245	Professional services	2016-2017		Business Management
LANE NEAVE LAWYERS	73709	Legal services	2016-2017		Not included
LEADERSHIP LAB LTD	122575	Professional services	2016-2017		Business Management
LYTTELTON ENGINEERING LTD	110662	Building infrastructure	2016-2017		Not included
MANAWHENUA KI WAITAHA	60000	Professional services	2016-2017		Business Management
MCCARTHY DESIGN LTD	105833	Communications design services	2016-2017		Business Management
MKM HEALTH PTY LTD	107511	IT software supply & support	2016-2017		IT
MOBILE MEDICAL TECHNOLOGY	281200	Medical services	2016-2017		Medical Services
Mobile Mentor New Zealand Limited	244676	IT solution services	2016-2017		IT
NZ HEALTH PARTNERSHIPS LTD	3573017	DHB shared services	2016-2017		Others
OLSSON FIRE & RISK LTD	52512	Fire risk assessments	2016-2017		Not included
OPINIONS MARKET RESEARCH LIMITED	161397	Market research	2016-2017		Business Management
OPUS INTERNATIONAL CONSULTANTS LTD	52110	Professional services	2016-2017		Business Management
ORDER OF ST JOHN	790701	Patient transport	2016-2017		Not included
ORION HEALTH LTD	3181899	IT / software supply & support	2016-2017		IT
OTAGO RESCUE HELICOPTER LTD	71400	Air transport	2016-2017		Not included
OXFORD COMMUNITY HEALTH CENTRE	73410	Medical services	2016-2017		Medical Services
Paparoa Consulting Ltd	201738	Heathcare planning services	2016-2017		Business Management
Parkash Mandhan	234765	Medical services	2016-2017		Medical Services
PATTLE DELAMORE PARTNERS LTD	64264	Professional services	2016-2017		Business Management
PEGASUS HEALTH (CHARITABLE) LTD	310189	Medical services	2016-2017		Medical Services
PERFUSION ASSOCIATES LIMITED	479577	Medical services	2016-2017		Medical Services
PIERSONS REFRIGERATION & AIR CONDITIONING	299980	Building infrastructure	2016-2017		Not included
POWELL FENWICK CONSULTANTS	56265	Engineering services	2016-2017		Not included
Quality Power	61740	Electrical generation services	2016-2017		Not included
QVC Solutions	68080	Advisory services	2016-2017		Business Management
RACHAEL ELISABETH SMITH & JAYNE RACHEL DUFFY	104244	Service Monitoring & Assessment	2016-2017		Business Management
RB PLUMBING & DRAINLAYING LTD	202248	Plumbing & drainage services	2016-2017		Not included
RCR Infrastructure (New Zealand) Limited	78155	Building infrastructure	2016-2017		Not included
Resilient Organisations Ltd	146475	Risk & resilience services	2016-2017		Business Management
RESOURCE CO-ORDINATION PARTNERSHIP LTD	160386	Earthquake infrastructure project management	2016-2017		Others
Richard Fowler	66950	Legal services	2016-2017		Not included
RICHARD SAINSBURY	112609	Medical services	2016-2017		Medical Services
RIDER LEVETT BUCKNALL	148080	Quantity surveyors	2016-2017		Not included
ROBERTS RADIOLOGY LTD	127215	Medical services	2016-2017		Medical Services
ROSEMARY IKRAM	90000	Medical services	2016-2017		Medical Services
SAPERE RESEARCH GROUP LTD	99830	Health Systems Planning	2016-2017		Service Improvement
SEXUAL HEALTH SERVICES	102000	Professional services	2016-2017		Business Management
SGS NEW ZEALAND LTD	152600	Building infrastructure	2016-2017		Not included
SHEPPARD & ROUT	98064	Architectural services	2016-2017		Not included
SKYLINE AVIATION LTD	586719	Air transport	2016-2017		Not included
SPARKE HELMORE LAWYERS	108042	Legal services	2016-2017		Not included
SPIRE CONSULTING LTD	80025	Professional services	2016-2017		Business Management
Standby Consulting Ltd	69085	Business impact assessments	2016-2017		Business Management
STREAMLINERS	70466	Health systems & processes	2016-2017		Service Improvement
Sue Rogers	81134	Professional services	2016-2017		Business Management
SYNAPSYS NZ LTD	91315	Information systems	2016-2017		IT
TELFER YOUNG (CANTERBURY) LTD	51865	Valuation services	2016-2017		Not included
THE ADVISORY BOARD COMPANY	94263	Best practice advisory services	2016-2017		Business Management
The Fletcher Construction Company t/a Brian Perry Civil	1270214	Building infrastructure	2016-2017		Not included
THE MAKE COLLECTIVE LTD	358464	Public relations & communications services	2016-2017		Business Management
TURF TECHNOLOGIES LTD	129441	Grounds maintenance	2016-2017		Not included
VECTOR CONSULTING	95509	Professional services	2016-2017		Business Management
WEI ASSOCIATES	96480	Professional services	2016-2017		Business Management
WELLNZ LTD	303834	ACC accredited employer program services	2016-2017		Not included
WILSON HARLE	59745	Environmental consultancy	2016-2017		Business Management
WINDSOR ENGINEERING GROUP LTD	193944	Engineering services	2016-2017		Not included
WORKPLACE SUPPORT	189465	Workplace support services	2016-2017		Business Management
WTP NZ SOUTH ISLAND LTD	119933	Quantity surveying services	2016-2017		Not included
AB Sciex Australia Pty Ltd	51566	Clinical Equipment - Service Contracts	2017-2018		Not included
A C Nielsen (NZ) Ulc	124750	Community Public Health Services	2017-2018		Business Management
Agilent Technologies NZ Ltd	169876	Clinical Equipment - Service Contracts	2017-2018		Not included
Akaroa Health Centre	57500	Health Services	2017-2018		Medical Services
Allied Security	3796481	Security Services	2017-2018		Not included
Anna Mowat	72674	Community Public Health Services	2017-2018		Business Management
Aotea Electric Canterbury Ltd	841024	Electrical services	2017-2018		Not included
Aotea Security (NZ) Ltd	75477	Security Services	2017-2018		Not included
Ascender Hcm New Zealand Limited	141991	Payroll services	2017-2018		Human Resource
Assurity Consulting Ltd	216852	Corporate Training	2017-2018		Human Resource
Barrett Contractors	215992	Infrastructure services	2017-2018		Not included
Beca Ltd	89426	Engineering Services	2017-2018		Not included
Bradford Building Ash Ltd	930149	Buidling work	2017-2018		Not included
Bryan Pearson Ltd	204000	Professional Services	2017-2018		Business Management
Canterbury Cardiothoracic Surgery Ltd	1389112	Cardiothoracic services	2017-2018		Not included
Central Region Tas Ltd	1627781	Audit and Monitoring	2017-2018		Business Management
Christchurch Radiology Group	3130199	Radiology Services	2017-2018		Not included
Chubb Protective Services	364204	Building Infrastructure	2017-2018		Not included
Claro	89571	Legal Fees	2017-2018		Not included
CMA New Zealand Ltd	179512	Health Systems Planning	2017-2018		Service Improvement
Coaching NZ Limited	149924	XcelR8 program	2017-2018		Service Improvement
Commercial Door Services Ltd	112237	Maintenance Services	2017-2018		Not included
Compass Group NZ Ltd	213368	Patient Meals (Outsourced)	2017-2018		Not included
Construction Techniques Limited	52000	Engineering Services	2017-2018		Not included
Cosgroves Ltd	186200	Engineering Services	2017-2018		Not included
Crest Commercial Cleaning Ltd	63335	Cleaning (Outsourced)	2017-2018		Not included
CSC (New Zealand & Pacific Islands) Limited	147505	IT services	2017-2018		IT
Daniel Park	106275	Facilities Communication	2017-2018		Business Management
Deloitte	1248386	Software development and supply	2017-2018		IT
Dolan & Holt Consultancy Ltd	167423	Learning and development services	2017-2018		Human Resource
Dr Brent Maxwell	59000	Medical services	2017-2018		Medical Services
Dr Genevieve Oliver	54750	Medical services	2017-2018		Medical Services
Dr Martin London	66000	Medical services	2017-2018		Medical Services
Dr Peter Conolly	223000	Medical services	2017-2018		Medical Services
Dr Valerie Pollard	263400	Medical services	2017-2018		Medical Services
EAP Services Ltd	66755	Counselling services	2017-2018		Medical Services
ECL Security	95026	Security Services	2017-2018		Not included
Energy Plant Solutions Limited	88646	Maintenance - Outsourced	2017-2018		Not included
EQ Consultants Limited	75097	HR Services	2017-2018		Human Resource
Ernst & Young Ltd	97790	Financial Services	2017-2018		Business Management
First Security Guard Services Ltd	75232	Security Services	2017-2018		Not included
Fletcher Construction Company Ltd	1072605	Buidling work	2017-2018		Not included
Fulcrum Associates Limited	118615	IT Services	2017-2018		IT
GCH Aviation Limited	934454	Air Ambulance	2017-2018		Not included
Gorilla Consulting Limited	176094	IT Services	2017-2018		IT
Great Scott Communications	270708	Community Public Health Services	2017-2018		Business Management
Hawkesbury Consulting Limited	72000	IT Services	2017-2018		IT
Healthcare Horizons Limited	246601	Patient Transport and Accommodation	2017-2018		Not included
Healthlink Limited	264264	IT services	2017-2018		IT
Holmes Consulting Group Lp	288453	Engineering Services	2017-2018		Not included
Ian Town Consulting	52591	Health Research	2017-2018		Service Improvement
IBM NZ Ltd	282200	ITC Services	2017-2018		IT
Ignite Architects Ltd	144636	Architectural Services	2017-2018		Not included
Ikon Architects Limited	128970	Architectural Services	2017-2018		Not included
Jendy Harper	79830	Communication Services	2017-2018		Business Management
Johnson And Johnson Medical Pl	92599	Clinical Equipment - Service Contracts	2017-2018		Not included
Joyn Limited	111360	HR Services	2017-2018		Human Resource
Jumpsuit Consulting Ltd	71466	Corporate Training	2017-2018		Human Resource
Kaikoura Healthcare Limited	177572	Medical services	2017-2018		Medical Services
Kaikoura Physiotherapy Clinic	67991	Medical services	2017-2018		Medical Services
Kelford Engineering Services Ltd	144428	Engineering Services	2017-2018		Not included
Kim Triegaardt	137663	Professional Services	2017-2018		Business Management
Lamson NZ Ltd	68195	Clinical Equipment - Repairs and Maintenance	2017-2018		Not included
Lane Neave Lawyers	123003	Legal services	2017-2018		Not included
Leadership Lab Ltd	104701	Professional Services	2017-2018		Business Management
Like Minded Learning Limited	137410	Corporate Training	2017-2018		Human Resource
Lincoln Hospitality Ltd	73449	Patient Meals (Outsourced)	2017-2018		Not included
Lyttelton Engineering Ltd	176011	Engineering Services	2017-2018		Not included
Manawhenua Ki Waitaha	60000	Professional Services	2017-2018		Business Management
Mccarthy Design Ltd	129921	Community Public Health Services	2017-2018		Business Management
Mclachlan People Specialists	57067	HR Services	2017-2018		Human Resource
Medipak Surgical NZ Ltd	77935	Clinical Equipment - Repairs and Maintenance	2017-2018		Not included
Medtronic New Zealand Limited	89340	Clinical Equipment - Service Contracts	2017-2018		Not included
Mental Health Foundation Of Nz	90785	Community Public Health Services	2017-2018		Business Management
Mobile Medical Technology	286850	Medical services	2017-2018		Medical Services
Moira Mallon Ltd	113375	HR Services	2017-2018		Human Resource
Motus Amberley	94236	Medical services	2017-2018		Medical Services
Multi Media Communications Limited	128964	Communication Services	2017-2018		Business Management
Noble Services Limited T/A Turf Technologies	88502	Maintenance Services	2017-2018		Not included
Noordanus Architects	147538	Architectural Services	2017-2018		Not included
NZ Health Partnerships Ltd	1870277	DHB Shared Services	2017-2018		Others
OCS Limited	172716	Cleaning (Outsourced)	2017-2018		Not included
Olsson Fire And Risk Limited	136386	Fire risk assesments	2017-2018		Not included
Opus International Consultants Limited	193647	Architectural Services	2017-2018		Not included
Order Of St John	786498	Ambulance	2017-2018		Not included
Oxford Community Health Centre	59099	Medical services	2017-2018		Medical Services
Pacific Radiology Canterbury	1063511	Medical services	2017-2018		Medical Services
Pacific Radiology Limited	187272	Medical services	2017-2018		Medical Services
Paparoa Consulting Ltd	203945	Healthcare Planning Services	2017-2018		Service Improvement
Pegasus Health (Charitable) Ltd	101922	Medical services	2017-2018		Medical Services
Perfusion Associates Limited	450315	Medical services	2017-2018		Medical Services
Planit Software Testing Limited	112250	IT services	2017-2018		IT
QVC Solutions	154510	Advisory Services	2017-2018		Business Management
RB Plumbing & Drainlaying Ltd	295295	Infrastructure services	2017-2018		Not included
RCR Infrastructure (New Zealand) Limited	338704	Building Infrastructure	2017-2018		Not included
Resilient Organisations Ltd	99079	Risk & resilience services	2017-2018		Business Management
Resource Co-Ordination Partnership Ltd	146124	Infrastructure project management	2017-2018		Not included
Richard Sainsbury	100435	Medical services	2017-2018		Medical Services
Rider Levett Bucknall	214393	Quantity Surveyors	2017-2018		Not included
Roche Diagnostics NZ Limited	60255	Clinical Equipment - Service Contracts	2017-2018		Not included
Rosemary Ikram	144150	Medical services	2017-2018		Medical Services
Russ Mclaren	83665	IT services	2017-2018		IT
Sapere Research Group Ltd	71419	Healthcare Planning Services	2017-2018		Service Improvement
Sense Medical Ltd	215509	ITC Services	2017-2018		IT
Sexual Health Services	111750	ITC Services	2017-2018		IT
SGS New Zealand Ltd	178419	Testing and Certification	2017-2018		Not included
Sheppard & Rout	58091	Architectural Services	2017-2018		Not included
Shottesbrooke Partnership	89210	Professional Services	2017-2018		Business Management
Skyline Aviation Ltd	811547	Air Ambulance	2017-2018		Not included
Soltius New Zealand Ltd	88609	IT services	2017-2018		IT
Sound Business Systems Ltd	111202	IT services	2017-2018		IT
Spotless Facility Services (NZ) Limited	8730275	Cleaning (Outsourced)	2017-2018		Not included
Streamliners	110026	Health systems & processes	2017-2018		Service Improvement
Sue Rogers	68053	Professional Services	2017-2018		Business Management
Synapsys NZ Ltd	88511	Corporate Training	2017-2018		Human Resource
Talent Group Limited	178685	HR Services	2017-2018		Human Resource
The Make Collective Ltd	468118	Community Public Health Services	2017-2018		Business Management
Theta Systems Limited	52882	Technology services	2017-2018		IT
TIMG	159992	External Storage Services	2017-2018		Not included
Tonkin & Taylor Ltd	86340	Engineering Services	2017-2018		Not included
Vector Consulting	133451	Professional Services	2017-2018		Business Management
Wei Associates	137280	Professional Services	2017-2018		Business Management
WellNZ Ltd	104066	ACC Employer Programme services	2017-2018		Not included
Wilson Harle	66445	Community Public Health Services	2017-2018		Business Management
Workplace Support	263037	Workplace support services	2017-2018		Business Management
A C Nielsen (NZ) ULC	89400	Community Public Health Services	2018-2019		Business Management
AB Sciex Australia Pty Limited	45796.2	Clinical Equipment - Service Contracts	2018-2019		Not included
Agilent Technologies New Zealand Limited	221620	Clinical Equipment - Service Contracts	2018-2019		Not included
Allied Security Limited	4.0702e+06	Security Services	2018-2019		Not included
Anna Mowat	81160	Community Public Health Services	2018-2019		Business Management
Aotea Electric Ashburton Limited	48321.4	Electrical services	2018-2019		Not included
Aotea Electric Canterbury Limited	631507	Electrical services	2018-2019		Not included
Aotea Security (NZ) Limited	71955.2	Security Services	2018-2019		Not included
Ascender HCM New Zealand Limited	91709.4	Payroll services	2018-2019		Human Resource
Askyourteam NZ Limited	115065	HR Consultancy	2018-2019		Human Resource
Assurity Consulting Limited	131198	ITC Services	2018-2019		IT
Barrett Contractors Limited	52608.5	Infrastucture Services	2018-2019		Not included
Beca Limited	395338	Engineering services	2018-2019		Not included
Bishop Associates Recruitment	82015	Recruitment Services	2018-2019		Human Resource
Bryan Pearson Limited	66000	Professional Services	2018-2019		Business Management
Canterbury Cardiothoracic Surgery Limited	1.41412e+06	Cardiothoracic Services	2018-2019		Not included
Central Regions Technical Advisory Services Limite	557951	Audit and Monitoring	2018-2019		Business Management
Chubb New Zealand	464491	Building Infrastructure	2018-2019		Not included
CMA New Zealand Limited	122911	Health Systems Planning	2018-2019		Service Improvement
Coaching NZ Limited	131243	XcelR8 program	2018-2019		Service Improvement
Commercial Door Services Limited	105700	Maintenance Services	2018-2019		Not included
Cosgroves Limited	139039	Engineering Services	2018-2019		Not included
Crest Commercial Cleaning Limited	39436.8	Cleaning Services	2018-2019		Not included
Daniel Park	87900	Facilities Communication	2018-2019		Business Management
Daryl Barkle Limited	50820	ITC Services	2018-2019		IT
Deloitte Limited	2.90304e+06	ITC Services	2018-2019		IT
Dolan & Holt Consultancy Limited	158139	Learning and Development Services	2018-2019		Human Resource
Double O Consultants	57933.8	HR Services	2018-2019		Human Resource
Dr Nicholas Butterfield	144637	Medical services	2018-2019		Medical Services
EAP Services Limited	171617	Workplace support services	2018-2019		Business Management
Emergent & Co Limited	58666.4	Recruitment Services	2018-2019		Human Resource
Energy Plant Solutions Limited	57680.9	Maintenance - Outsourced	2018-2019		Not included
First Security Guard Services Limited	74348.3	Security services	2018-2019		Not included
Fulcrum Associates Limited	73402.7	ITC Services	2018-2019		IT
GCH Aviation Limited	860835	Air Ambulance	2018-2019		Not included
Global Medical Staffing LLC	90583.6	Medical services	2018-2019		Medical Services
Global Medics NZ Limited	392196	Medical services	2018-2019		Medical Services
Great Scott 2016 Limited	242013	Community Publice Health Services	2018-2019		Business Management
Hawkesbury Consulting Limited	116039	ITC Services	2018-2019		IT
Healthcare Horizons Limited	239874	Patient Transport and Accommodation	2018-2019		Not included
Healthlink Group Limited	253344	ITC Services	2018-2019		IT
Hewlett-Packard New Zealand	1.38383e+06	Cloud Transformation	2018-2019		IT
Holmes Consulting Limited Partnership	256008	Engineering Consultants	2018-2019		Not included
Ian Town Consulting	53994.8	Health Research	2018-2019		Service Improvement
Ignite Architects Limited	69997.1	Architectural Services	2018-2019		Not included
Ikon Architects Limited	212685	Architectural Services	2018-2019		Not included
Information Leadership Design Services Limited	151190	ITC Services	2018-2019		IT
Interpreting New Zealand Incorporated	69703.6	Interpreter Services	2018-2019		Others
Johnson & Johnson (New Zealand) Limited	194638	Clinical Equipment - Service Contracts	2018-2019		Not included
Joyn Limited	138670	HR Services	2018-2019		Human Resource
Kaikoura Healthcare Limited	171341	Medical services	2018-2019		Medical Services
Kaikoura Physiotherapy Limited	75630.3	Medical services	2018-2019		Medical Services
Kelford Engineering Services Limited	107138	Engineering Services	2018-2019		Not included
Kim Triegaardt	110175	Professional Services	2018-2019		Business Management
Lamson NZ Limited	70983.6	Clinical Equipment - Repairs and Maintenanc	2018-2019		Not included
Lane Neave Limited	210588	HR Legal Services	2018-2019		Human Resource
Leadership Lab Limited	133350	Coaching services - HR	2018-2019		Human Resource
Lightfoot Solutions UK Limited	98241.5	ITC Services	2018-2019		IT
Lyttelton Engineering Limited	182921	Engineering Services	2018-2019		Not included
MAGIQ Software Limited	178674	ITC Services	2018-2019		IT
McCarthy Kitto Limited	69392	Community Publice Health	2018-2019		Business Management
Medipak Surgical NZ Limited	539278	Clinical Equipment - Repairs and Maintenanc	2018-2019		Not included
Medrecruit NZ Limited	102079	Medical services	2018-2019		Medical Services
Medtronic New Zealand Limited	310517	Clinical Equipment - Service Contracts	2018-2019		Not included
Mental Health Foundation of New Zealand	79110.7	Community Publice Health	2018-2019		Business Management
Mobile Medical Technology (NZ) Limited	259033	Medical services	2018-2019		Medical Services
Moira Mallon Limited	129000	HR Services	2018-2019		Human Resource
Motus Health Limited	53930.7	Medical services	2018-2019		Medical Services
Multi Media Communications Limited	171806	Communication Services	2018-2019		Business Management
Noordanus Architects Limited	110140	Architectural Services	2018-2019		Not included
Nurse Maude Association	91800.6	Medical services	2018-2019		Medical Services
NZ Health Partnerships Limited	2.90256e+06	DHB Shared Services	2018-2019		Others
Obsidian Limited	133120	ITC Services	2018-2019		IT
OCS Limited	188731	Cleaning (Outsourced)	2018-2019		Not included
Olsson Fire and Risk New Zealand Limited	112400	Fire Risk assesments	2018-2019		Not included
Omid Baghshomali	60027.6	Asset Management Services	2018-2019		Business Management
Orion Health Limited	2368118	ITC Services	2018-2019		IT
Ovato Residential Distribution NZ Limited	98481	Publishing services	2018-2019		Not included
Oxford Community Health Centre	71134.6	Medical services	2018-2019		Medical Services
Pacific Radiology	903619	Medical services	2018-2019		Medical Services
Pacific Radiology Canterbury	4.37889e+06	Medical services	2018-2019		Medical Services
Paparoa Consulting Limited	188332	Healthcare Planning Services	2018-2019		Service Improvement
Perfusion Associates Limited	458421	Medical services	2018-2019		Medical Services
Powell Fenwick Consultants Limited	65699	Engineering Consultants	2018-2019		Not included
Proj-X Solutions Limited	244205	Facilities planning services	2018-2019		Business Management
RB Plumbing & Drainlaying Limited	336382	Infrastucture services	2018-2019		Not included
Resilient Organisations Limited	67117.2	Risk and Resilience services	2018-2019		Business Management
Rex Yule Limited	65000	Medical services	2018-2019		Medical Services
Richard Sainsbury	67825.3	Medical services	2018-2019		Medical Services
Rider Levett Bucknall Christchurch Limited	261990	Quantity Surveyors	2018-2019		Not included
Rosemary Ikram	127440	Medical services	2018-2019		Medical Services
Russ McLaren	68585	ITC Services	2018-2019		IT
Sapere Research Group Limited	123500	Healthcare Planning Services	2018-2019		Service Improvement
Sense Medical Limited	399503	ITC Services	2018-2019		IT
Sexual Health Services	109200	ITC Services	2018-2019		IT
SGS New Zealand Limited	184905	Testing and Certification	2018-2019		Not included
Sheena Foskett	76314.5	Medical services	2018-2019		Medical Services
Sheppard & Rout Architects Limited	192077	Architectural Services	2018-2019		Not included
Shottesbrooke Partnership	128480	Professional Services	2018-2019		Business Management
Skyline Aviation Limited	946805	Air Ambulance	2018-2019		Not included
Smudge Apps Limited	134689	Health Systems Planning	2018-2019		Service Improvement
Spotless Facility Services (NZ) Limited	8.27634e+06	Cleaning (Outsourced)	2018-2019		Not included
Stat Recruitment Limited	55717.5	Recruitment and HR services	2018-2019		Human Resource
Streamliners NZ Limited	131129	Health systems & processes	2018-2019		Service Improvement
Sue Rogers	103071	Professional Services	2018-2019		Business Management
Synapsys NZ Limited	84825	Corporate Training	2018-2019		Human Resource
Contractors & Consultants spend >$50k	(excl Gst)	Indicative Services Purchased	2018-2019		Others
The Fletcher Construction Company Limited	181960	Construction Services	2018-2019		Not included
The Make Collective Limited	247814	Community Public Health Services	2018-2019		Business Management
Two Cold Dogs Limited	109999	ITC services	2018-2019		IT
Victorian Clinical Genetics Services Limited	105044	Medical services	2018-2019		Medical Services
Waikari Health Centre	33191.3	Medical services	2018-2019		Medical Services
Wei Associates	105930	Professional Services	2018-2019		Business Management
Wellnz Limited	768472	ACC Employer Programme services	2018-2019		Not included
White & Taylor (2010) Limited	66756.7	Infrastucture services	2018-2019		Not included
Winsborough Limited	56468.6	Recruitment and HR services	2018-2019		Human Resource
Workplace Support	280502	Workplace support services	2018-2019		Business Management
MAJOR CONSULTING GROUP	1247.39	Consultancy	2016-2017		Business Management
LEARN-ABILITY	1851.85	Coaching	2016-2017		Human Resource
RHE INFRASTRUCTURE SERVICES LTD	1960	Consultancy	2016-2017		Business Management
TAMZIN CHRISTIAN	2040	Consultancy	2016-2017		Business Management
TREGASKIS BROWN LTD	2100	Finance Consulting	2016-2017		Business Management
NIU VISION GROUP LIMITED	2124.35	Consultancy	2016-2017		Business Management
PRENDOS NEW ZEALAND LTD	2596	Facilities	2016-2017		Not included
LINQ LIMITED	3360	IT consulting	2016-2017		IT
CAPICHE DESIGN LIMITED	3628.8	Consultancy	2016-2017		Business Management
TREND CARE SYSTEMS PTY LIMITED	3655.08	Consultancy	2016-2017		Business Management
MECHANICAL ENVIRONMENTAL LTD	3735	Facilities	2016-2017		Not included
HELEN HAMER & ASSOCIATES LTD	3839	Consultancy	2016-2017		Business Management
GREEN CAP LIMITED	4131.5	Facilities	2016-2017		Not included
INTEGRITY PROFESSIONALS LIMITED	4387	Consultancy	2016-2017		Business Management
DUNDAS STREET LIMITED	4821.43	Consultancy	2016-2017		Business Management
VISUAL INTELLIGENCE LTD	5148.2	IT consulting	2016-2017		IT
ACUMEN REPUBLIC	5320	Service improvement management services	2016-2017		Service Improvement
CCM ARCHITECTS LIMITED	5800	Architectural services	2016-2017		Not included
STRATEGIC PAY LIMITED	6188.78	Consultancy	2016-2017		Business Management
BECA CARTER HOLLINGS & FERNER LIMITED	6612.53	Engineering	2016-2017		Not included
NOREEN ROCHE - KAPITI MIDWIVES	6747.83	Coaching	2016-2017		Human Resource
X4 CONSULTING LIMITED	7090.67	Consultancy	2016-2017		Business Management
MOBILE MENTOR NEW ZEALAND LIMITED	7501	Coaching	2016-2017		Human Resource
VECTOR CONSULTING GROUP	7512.66	Consultancy	2016-2017		Business Management
SYNAPSE LIMITED	7662.18	Consultancy	2016-2017		Business Management
LAB-WORKS ARCHITECTURE LIMITED	9510.38	Architectural services	2016-2017		Not included
DUNNING THORNTON CONSULTANTS LTD	9560	Consultancy	2016-2017		Business Management
PATTILLO	9600	Consultancy	2016-2017		Business Management
CIRCINI LIMITED	9900	Payroll Improvements	2016-2017		Human Resource
AUT ENTERPRISES LIMITED	10000	Consultancy	2016-2017		Business Management
CAWDOR ASSOCIATES	12275	Consultancy	2016-2017		Business Management
UXC RED ROCK CONSULTING	13575	Consultancy	2016-2017		Business Management
ADVANCED MANAGEMENT SYSTEMS	14577.7	Payroll Improvements	2016-2017		Human Resource
AON NEW ZEALAND LIMITED	15600	Actuarial Valuation	2016-2017		Not included
THE RESEARCH TRUST OF VICTORIA UNIVERSITY OF WELLINGTON	16920	Statistical Consultancy	2016-2017		Service Improvement
RIDER LEVETT BUCKNALL WELLINGTON LTD	17030	Facilities	2016-2017		Not included
TAMEHANA KAHLI-WAIATAMAI	18600	Consultancy	2016-2017		Business Management
OUTCOME INSIGHTS LTD	19600	Improvement Initiatives	2016-2017		Service Improvement
ERNST & YOUNG LTD	20438.4	Consultancy	2016-2017		Business Management
VIDA LAW	20500	legal	2016-2017		Not included
COSTING & BUSINESS SOLUTIONS LTD	21076.4	Costing	2016-2017		Business Management
CLENDON BURNS & PARK LTD	22962.5	Facilities	2016-2017		Not included
COLLIERS INTERNATIONAL (WGTN VALUATION) LIMITED	23991.1	Valuation Services	2016-2017		Not included
PELORUS ARCHITECTURE LIMITED	25336.8	Architectural services	2016-2017		Not included
WARRICK FRATER HEALTH MANAGEMENT LTD	51209.2	Improvement Initiatives	2016-2017		Service Improvement
DLA PIPER NEW ZEALAND	51602.3	Legal	2016-2017		Not included
GRYPHON CONSULTING LTD	57200	Project Management	2016-2017		Service Improvement
KLEIN LIMITED	67666.6	Improvement Initiatives	2016-2017		Service Improvement
SAPERE RESEARCH GROUP	68298.4	Consultancy	2016-2017		Business Management
CHOWHILL ARCHITECTS LIMITED	97233.1	Architectural services	2016-2017		Not included
THE HEALTH PLANNER LIMITED	115424	Improvement Initiatives	2016-2017		Service Improvement
AECOM NEW ZEALAND LIMITED	118899	Review and report of emergency electrical supply system	2016-2017		Not included
HEALTH PLANNING & PROJECTS LTD	120780	Consultancy	2016-2017		Business Management
MAVEN CONSULTING LTD	122835	Improvement Initiatives	2016-2017		Service Improvement
GENESIS CONSULTING GROUP LIMITED	131758	CIO	2016-2017		IT
DELOITTE	140202	Consultancy	2016-2017		Business Management
AITCH LTD	167160	IT consulting	2016-2017		IT
PRICEWATERHOUSE COOPERS	205369	Consultancy	2016-2017		Business Management
RASCANNEIL	206000	Improvement Initiatives	2016-2017		Service Improvement
KENSWAY PROPERTY CONSULTANTS (CENTRAL) LTD	227688	Facilities	2016-2017		Not included
FRANCIS HEALTH	253615	Improvement Initiatives	2016-2017		Service Improvement
FGI (NZ) LIMITED	257016	Coaching	2016-2017		Human Resource
THE FLETCHER CONSTRUCTION COMPANY LIMITED	-6700.85	Construction	2017-2018		Not included
BLACK GATES MEEK & DONG	108.7	Optometrists	2017-2018		Not included
CAVANA DYNE & ASSOCIATES LIMITED	130.67	Psychologists	2017-2018		Medical Services
BRISCOES (WELLINGTON)	152.17	Commercial	2017-2018		Not included
TAMZIN CHRISTIAN	180	Consultancy	2017-2018		Business Management
CULLING VICKI	200	Consultancy	2017-2018		Business Management
HEALTH QUALITY & SAFETY COMMISSION	275	Consultancy	2017-2018		Business Management
TAMEHANA KAHLI-WAIATAMAI	360	Consultancy	2017-2018		Business Management
TELFER YOUNG (WELLINGTON) LIMITED	375	Property Valuation	2017-2018		Not included
ANNAGRETTA SEEBECK	400	Consultancy	2017-2018		Business Management
MELISSA WITKO	680	Financial Services	2017-2018		Business Management
MILLARS ELECTRICAL CONTRACTORS LIMITED	818.22	Engineering	2017-2018		Not included
SUITE602	1040	Information Technology	2017-2018		IT
HOLMES FIRE AND SAFETY LTD	1110	Facilities	2017-2018		Not included
TECHTIME INITIATIVE GROUP LIMITED	1215	Information Technology	2017-2018		IT
OLSSON FIRE AND RISK NEW ZEALAND LIMITED	1330	Engineering	2017-2018		Not included
DR CHRISTINE HENDRY	1500	Consultancy	2017-2018		Business Management
RESPONSIBLE CARE NEW ZEALAND INC	1500	Consultancy	2017-2018		Business Management
GREEN CAP LIMITED	1525	Facilities	2017-2018		Not included
LE'AUPEPE JUDITH ANNE	1590.22	Consultancy	2017-2018		Business Management
BECA LIMITED	1643.05	Engineering	2017-2018		Not included
HELEN MITCHELL-SHAND	1710	Consultancy	2017-2018		Business Management
M K LAWSON AND SON LIMITED	1840	Engineering	2017-2018		Not included
BIRTH TREASURE	2040	Midwifery	2017-2018		Not included
FORTUNA INTERNATIONAL LIMITED	2325	Financial Services	2017-2018		Business Management
UNIVERSITY OF OTAGO,	2413.05	Construction	2017-2018		Not included
DENISE GARCIA LMC MIDWIFE	2434.78	Midwifery	2017-2018		Not included
ESSEN ENGINEERING LIMITED	2750	Engineering	2017-2018		Not included
CALDER ROBERT MALCOLM	2800	Consultancy	2017-2018		Business Management
NIU VISION GROUP LIMITED	2950	Consultancy	2017-2018		Business Management
COR ASSOCIATES LIMITED	2971.25	Consultancy	2017-2018		Business Management
PONNIAH ANUSHIYA	3028	Consultancy	2017-2018		Business Management
WOODMASS CONSTRUCTION LIMITED	3115.31	Construction	2017-2018		Not included
GLENDA HUGHES	3250	Consultancy	2017-2018		Business Management
AURECON NEW ZEALAND LIMITED	3739	Engineering	2017-2018		Not included
BROWN LYNETTE.	3739.13	Financial Services	2017-2018		Business Management
DIGITAL SCANNING SOLUTIONS	3797.5	Consultancy	2017-2018		Business Management
DENNIS AKI ZAGARELOS - ZAPS	3910	Information Technology	2017-2018		IT
THINKING DIMENSIONS AUSTRALIA PTY LTD	4070	Information Technology	2017-2018		IT
URBAN PERSPECTIVES LTD	4200	Property	2017-2018		Not included
COLLINGWOOD PROMOTIONS LTD	4250	Promotions	2017-2018		Business Management
UXC RED ROCK CONSULTING	4425	Consultancy	2017-2018		Business Management
CENTRAL REGION TECHNICAL ADVISORY SERVICES	4459.89	Consultancy	2017-2018		Business Management
KELVIN ARIS	4600	Consultancy	2017-2018		Business Management
CATALYNK LIMITED	4695.65	Consultancy	2017-2018		Business Management
KATE MACINTYRE CONSULTING LTD	4800	Consultancy	2017-2018		Business Management
POLA CREATIVE LIMITED	4800	Information Technology	2017-2018		IT
MECHANICAL ENVIRONMENTAL LTD	4900	Facilities	2017-2018		Not included
ELECTIONZ.COM LIMITED	5000	Financial Services	2017-2018		Business Management
SUDFELT CONSTRUCTION LIMITED	5000	Construction	2017-2018		Not included
ROBERT BUCHANAN, PUBLIC LAW	5075	Legal Services	2017-2018		Not included
JEPSEN (NO 2) TRUST	5269	Financial Services	2017-2018		Business Management
RILLSTONE WELLS PTY LTD	5377.48	Consultancy	2017-2018		Business Management
THE RESEARCH TRUST OF VICTORIA UNIVERSITY OF WELLINGTON	5400	Statistical Consultancy	2017-2018		Service Improvement
EMMERSON GROUP LIMITED	5504.5	Consultancy	2017-2018		Business Management
CEMPLICITY LTD	5633.64	Consultancy	2017-2018		Business Management
BAY OF PLENTY DISTRICT HEALTH BOARD	5750	DHB	2017-2018		Others
LAB-WORKS ARCHITECTURE LIMITED	6300	Architectural services	2017-2018		Not included
LEARN-ABILITY	6400	Coaching	2017-2018		Human Resource
AIKO CONSULTANTS LIMITED	6462.5	Consultancy	2017-2018		Business Management
LANDTEST LIMITED	6510	Engineering	2017-2018		Not included
SYNAPSE LIMITED	6722.83	Consultancy	2017-2018		Business Management
NZ HEALTH PARTNERSHIPS	6788.09	Consultancy	2017-2018		Business Management
CHANGE HEALTHCARE NEW ZEALAND	7000	Technology	2017-2018		IT
ETHC COMMUNITY CARE LIMITED	7000	Consultancy	2017-2018		Business Management
INSTITUTE OF DIRECTORS IN NEW ZEALAND	7148.94	Consultancy	2017-2018		Business Management
PETER ROWLANDS	7422	Human Resources	2017-2018		Human Resource
PAUL HUTCHESON	7500	Human Resources	2017-2018		Human Resource
STRATEGIC PAY LIMITED	7532.08	Consultancy	2017-2018		Business Management
MCKENZIE HIGHAM LTD	7942.27	Architectural services	2017-2018		Not included
NO LIMITS CONSULTING	8400	Payroll Improvements	2017-2018		Human Resource
SHIRLEY SMITH	8400	Payroll Improvements	2017-2018		Human Resource
PRENDOS NEW ZEALAND LTD	8460	Facilities	2017-2018		Not included
CLENDON BURNS & PARK LTD	8850	Facilities	2017-2018		Not included
GERALDINE CLIFFORD	9920	Consultancy	2017-2018		Business Management
BUCKETTLAW	10000	Employment Law	2017-2018		Human Resource
DLA PIPER NEW ZEALAND	10046	Legal	2017-2018		Not included
TOTAL EYECARE CALVER OPTOMETRISTS	10451.5	Consultancy	2017-2018		Business Management
LAWSON PRICE ASSOCIATES LIMITED	10952.3	Consultancy	2017-2018		Business Management
BULLEYMENT FORTUNE ARCHITECTS LIMITED	11352.5	Architectural services	2017-2018		Not included
COSTING & BUSINESS SOLUTIONS LTD	11807	Costing	2017-2018		Business Management
CHRIS FORD CONSULTING	12780	Consultancy	2017-2018		Business Management
ENERGY SOLUTIONS LIMITED	13060	Consultancy	2017-2018		Business Management
ANANMALLAI TEA KETTLE LTD	13233.5	Financial Services	2017-2018		Business Management
HARDYGROUP INTERNATIONAL PTY LTD	14193.5	Construction	2017-2018		Not included
ANALYSIS ONE LIMITED	14500	Consultancy	2017-2018		Business Management
DYHRBERG DRAYTON EMPLOYMENT LAW	14500	Employment Law	2017-2018		Human Resource
R J SPRAGGON	14862.6	Consultancy	2017-2018		Business Management
ENERGY & TECHNICAL SERVICES LIMITED	15195	Consultancy	2017-2018		Business Management
KLEIN LIMITED	15198	Improvement Initiatives	2017-2018		Service Improvement
ATAHAIA CONSULTANCY LIMITED	15630	Consultancy	2017-2018		Business Management
NZ NASCA	15652.2	Consultancy	2017-2018		Business Management
GREENWOOD ROCHE CHISNALL	15770	Legal Services	2017-2018		Not included
BRIMBLECOMBE CONSULTANCY LIMITED	16000	Consultancy	2017-2018		Business Management
AON NEW ZEALAND LIMITED	16200	Actuarial Valuation	2017-2018		Not included
NEW ZEALAND DATA LIMITED	17510.2	Engineering	2017-2018		Not included
DELOITTE	17995	Consultancy	2017-2018		Business Management
GABRIELLE BAKER	18200	Consultancy	2017-2018		Business Management
CAWDOR ASSOCIATES	18390	Consultancy	2017-2018		Business Management
DODDS, ANDREW	19683.2	Consultancy	2017-2018		Business Management
BECA CARTER HOLLINGS & FERNER LIMITED	19858.7	Engineering	2017-2018		Not included
POTENTIA WELLINGTON LIMITED	21223	Payroll Improvements	2017-2018		Human Resource
WINSBOROUGH LIMITED	22170.7	Human Resources	2017-2018		Human Resource
CHOWHILL ARCHITECTS LIMITED	22640	Architectural services	2017-2018		Not included
DUNDAS STREET LIMITED	24023.4	Consultancy	2017-2018		Business Management
CUTTING EDGE OCEANIA (NZ) LIMITED	24336	Consultancy	2017-2018		Business Management
BUDDLE FINDLAY	24425.2	Legal Services	2017-2018		Not included
DOWNER NEW ZEALAND LIMITED	25500	Engineering	2017-2018		Not included
RIDER LEVETT BUCKNALL WELLINGTON LTD	25725	Facilities	2017-2018		Not included
THRIVE AOTEAROA	25750	Consultancy	2017-2018		Business Management
JARRAD PAYNE	26640	Consultancy	2017-2018		Business Management
AON RISK SERVICES NZ LTD	27980.8	Financial Services	2017-2018		Business Management
KENSWAY PROPERTY CONSULTANTS (CENTRAL) LTD	30150.3	Facilities	2017-2018		Not included
HELEN GOWER	30495	Consultancy	2017-2018		Business Management
CCM ARCHITECTS LIMITED	32200	Architectural services	2017-2018		Not included
PELORUS ARCHITECTURE LIMITED	32410.1	Architectural services	2017-2018		Not included
HUTT VALLEY DISTRICT HEALTH BOARD	34503.9	DHB	2017-2018		Others
GRAY PARTNERS LIMITED	35280	Consultancy	2017-2018		Business Management
ACUMEN REPUBLIC	36010	Consultancy	2017-2018		Business Management
THE HEALTH PLANNER LIMITED	36891.8	Improvement Initiatives	2017-2018		Service Improvement
GENESIS CONSULTING GROUP LIMITED	40600	CIO	2017-2018		IT
HEALTH & MANAGEMENT SOLUTIONS LTD	42926.1	SIDU Projects	2017-2018		IT
ADVANCED MANAGEMENT SYSTEMS	52364.1	Payroll Improvements	2017-2018		Human Resource
JOHN PINE	52704	Consultancy	2017-2018		Business Management
PRICEWATERHOUSE COOPERS	54769.1	Consultancy	2017-2018		Business Management
DUNNING THORNTON CONSULTANTS LTD	60980	Consultancy	2017-2018		Business Management
COLLIERS INTERNATIONAL (WGTN VALUATION) LIMITED	64361.2	Valuation Services	2017-2018		Not included
GRYPHON CONSULTING LTD	81950	Project Management	2017-2018		Service Improvement
VIDA LAW	108820	legal	2017-2018		Not included
AITCH LTD	109520	IT consulting	2017-2018		IT
WARRICK FRATER HEALTH MANAGEMENT LTD	126800	Improvement Initiatives	2017-2018		Service Improvement
HEALTH PLANNING & PROJECTS LTD	139320	Consultancy	2017-2018		Business Management
RANGIURU LIMITED	144500	Consultancy	2017-2018		Business Management
RASCANNEIL	174000	Improvement Initiatives	2017-2018		Service Improvement
MAVEN CONSULTING LTD	178935	Improvement Initiatives	2017-2018		Service Improvement
ERNST & YOUNG LTD	273674	Consultancy	2017-2018		Business Management
FRANCIS HEALTH	609070	Improvement Initiatives	2017-2018		Service Improvement
THE HEALTH PLANNER LIMITED	-16920.7	Improvement Initiatives	2018-2019		Service Improvement
UNIVERSITY OF OTAGO	-463.05	Business Management	2018-2019		Business Management
GARY JONES	-3	???	2018-2019		Unkown
MESSENGER SERVICES LTD	165.63	Not Included	2018-2019		Not included
DENNIS AKI ZAGARELOS - ZAPS	170	Information Technology	2018-2019		IT
PEOPLE FIRST NEW ZEALAND INC	240	???	2018-2019		Unkown
GINNY HICKMAN	282.5	???	2018-2019		Unkown
ORB SOLUTIONS	375	HR Consulting	2018-2019		Human Resource
M & C TAYLOR SERVICES LIMITED	447.97	Laundry	2018-2019		Not included
WEBFM NZ LIMITED	469	Software	2018-2019		IT
FIDGETY DIGITS	550	Transcription Services	2018-2019		Human Resource
WELLINGTON PSYCHOLOGICAL ASSOCIATES	620	Medical Services	2018-2019		Medical Services
PAUL HUTCHESON	625	Human Resources	2018-2019		Human Resource
SCOPE DESIGN LIMITED	660	Graphic Design	2018-2019		IT
RONAL BHAN	834.78	???	2018-2019		Unkown
CIRCUIT SYSTEMS LTD	845.76	IT consulting	2018-2019		IT
POTENTIA WELLINGTON LIMITED	935	Payroll Improvements	2018-2019		Human Resource
VEITCH MORISON VALUERS LIMITED	950	Valuation Services	2018-2019		Not included
M K LAWSON AND SON LIMITED	1020	Engineering	2018-2019		Not included
MAUDE ROBYN MARY	1163.92	???	2018-2019		Unkown
DUNDAS STREET LIMITED	1236.27	Consultancy	2018-2019		Business Management
VOICE POWER NZ LIMITED	1305	???	2018-2019		Unkown
WOODMASS CONSTRUCTION LIMITED	1307.8	Construction	2018-2019		Not included
MELISSA WITKO	1320	Financial Services	2018-2019		Business Management
IMPAC SERVICES LIMITED	1400	Health and Safety	2018-2019		Business Management
ENERGY SOLUTIONS LIMITED	1440	Consultancy	2018-2019		Business Management
SUSTAINABILITY TRUST	1581.74	Sustainability Consulting	2018-2019		Business Management
WELLINGTON ACCIDENT & URGENT MEDICAL CENTRE	2010	Medical Services	2018-2019		Medical Services
DYHRBERG DRAYTON EMPLOYMENT LAW	2167.92	Employment Law	2018-2019		Human Resource
KELLEIGH SHEFFIELD- CRANSTOUN	2314.72	???	2018-2019		Unkown
CEMPLICITY LTD	2347.35	Consultancy	2018-2019		Business Management
MEDLICOTT, LOUISA	2550	???	2018-2019		Unkown
BYE MEDICAL SPECIALTIES LTD	2608.7	Medical Services	2018-2019		Medical Services
PATTON, MURRAY	2760	???	2018-2019		Unkown
JACKSON PETER SAMUEL - KOHA	2800	???	2018-2019		Unkown
FORTUNA INTERNATIONAL LIMITED	2883	Financial Services	2018-2019		Business Management
DENISE GARCIA LMC MIDWIFE	3269.56	Midwifery	2018-2019		Not included
REDTECH CONSULTING LIMITED	3340.88	IT consulting	2018-2019		IT
HOLMES FIRE AND SAFETY LTD	3400	Facilities	2018-2019		Not included
BRONWEN WALL	3465	???	2018-2019		Unkown
JJ CARBERRY- TE ATA KURA EDUCATORS	3600	Training	2018-2019		Human Resource
ROENTGEN ANALYTICAL LIMITED	3687.24	Business Management	2018-2019		Business Management
INSTITUTE OF DIRECTORS IN NEW ZEALAND	3775	Consultancy	2018-2019		Business Management
CYBER TOA LIMITED	4000	IT consulting	2018-2019		IT
INDUSTRIOUS PROPERTY LTD	4004	Property Valuation	2018-2019		Not included
MCKENZIE HIGHAM LTD	4057.63	Architectural services	2018-2019		Not included
NOELLE BENNETT	4085	???	2018-2019		Unkown
MILLARS ELECTRICAL CONTRACTORS LIMITED	4091.1	Engineering	2018-2019		Not included
JENNIFER STEWART	4476.29	???	2018-2019		Unkown
NATALIE JAMES	4562.5	???	2018-2019		Unkown
MECHANICAL ENVIRONMENTAL LTD	4600	Facilities	2018-2019		Not included
DODDS, ANDREW	4620	Consultancy	2018-2019		Business Management
SERVICE DYNAMICS LIMITED	5000	Improvement Initiatives	2018-2019		Service Improvement
STACY KORFF	5079	???	2018-2019		Unkown
TE PAATI LIMITED	5100	???	2018-2019		Unkown
COR ASSOCIATES LIMITED	5177.5	Consultancy	2018-2019		Business Management
THE RESEARCH TRUST OF VICTORIA UNIVERSITY OF WELLINGTON	5400	Statistical Consultancy	2018-2019		Service Improvement
RIDER LEVETT BUCKNALL WELLINGTON LTD	5465	Facilities	2018-2019		Not included
BIRTH TREASURE	5600	Midwifery	2018-2019		Not included
DIANA CROSSAN	5681	???	2018-2019		Unkown
LAWSON PRICE ASSOCIATES LIMITED	6164.4	Consultancy	2018-2019		Business Management
CARBON EMS	6500	???	2018-2019		Unkown
WAIORA DESIGN LIMITED	6551.4	Design	2018-2019		Not included
NURSE TALK CONSULTING PTY LTD	6987	HR Consulting	2018-2019		Human Resource
SQN CONSULTING LIMITED	7006	Asbestos monitoring & Surveys	2018-2019		Not included
DIGITAL SCANNING SOLUTIONS	7021.25	Consultancy	2018-2019		Business Management
STRATEGIC PAY LIMITED	7181.8	Consultancy	2018-2019		Business Management
GREENWOOD ROCHE CHINSNALL	7244.02	???	2018-2019		Unkown
TONKIN & TAYLOR LTD	7500	Business Management	2018-2019		Business Management
DUNNING THORNTON CONSULTANTS LTD	7795	Consultancy	2018-2019		Business Management
NO LIMITS CONSULTING	8400	Payroll Improvements	2018-2019		Human Resource
HUTT VALLEY DISTRICT HEALTH BOARD	8574.68	DHB	2018-2019		Others
GENESIS CONSULTING GROUP LIMITED	8575	CIO	2018-2019		IT
VIDA LAW	8583.09	legal	2018-2019		Not included
CANTERBURY DISTRICT HEALTH BOARD	8773.03	CANTERBURY DISTRICT HEALTH BOARD	2018-2019		Others
COGNITIVE INSTITUTE	9070.17	???	2018-2019		Unkown
ER RESOLUTION SERVICES LTD	9712.5	HR Consulting	2018-2019		Human Resource
PHOENIX PRODUCTIONS LIMITED	9825	Consultancy	2018-2019		Business Management
ANALYSIS ONE LIMITED	10000	Consultancy	2018-2019		Business Management
SYNERGIA LTD	10089.7	Analytical Support - Planning and Funding	2018-2019		Business Management
FINORA MANAGEMENT SERVICES LTD	10523.2	Improvement Initiatives	2018-2019		Service Improvement
SUITE602	11895	Information Technology	2018-2019		IT
BECA LIMITED	14000	Engineering	2018-2019		Not included
HURI T PARATA	14385	???	2018-2019		Unkown
AITCH LTD	15000	IT consulting	2018-2019		IT
NEW ZEALAND BREASTFEEDING AUTHORITY INC	15000	???	2018-2019		Unkown
WRITE LIMITED	15000	Consultancy	2018-2019		Business Management
TELFER YOUNG (WELLINGTON) LIMITED	15840	Property Valuation	2018-2019		Not included
TREGASKIS BROWN LTD	16280	Finance Consulting	2018-2019		Business Management
BLACKYARD ENGINEERING LIMITED	16500	Engineering & Design	2018-2019		Not included
AON NEW ZEALAND LIMITED	16600	Actuarial Valuation	2018-2019		Not included
PETER ROWLANDS	17460	Human Resources	2018-2019		Human Resource
JACKSONSTONE & PARTNERS LIMITED	17580	???	2018-2019		Unkown
ADVANCED MANAGEMENT SYSTEMS	17862.5	Payroll Improvements	2018-2019		Human Resource
AULDHOUSE COMPUTER TRAINING	20000	IT Consultants	2018-2019		IT
MONA JEFFREYS	21505	???	2018-2019		Unkown
SHIRLEY SMITH	22650	Payroll Improvements	2018-2019		Human Resource
SEDDON HEALTHCARE QUALITY LTD	24000	Medical Services	2018-2019		Medical Services
SPIRE CONSULTING LIMITED	24000	Business Management	2018-2019		Business Management
CAROLYN RISK	24500	???	2018-2019		Unkown
ENERGY & TECHNICAL SERVICES LIMITED	26380	Consultancy	2018-2019		Business Management
ENVIRO-MARK SOLUTIONS LIMITED	28961.3	Environmental Consultancy	2018-2019		Business Management
TREND CARE SYSTEMS PTY LIMITED	30557.3	Consultancy	2018-2019		Business Management
CLENDON BURNS & PARK LTD	32150	Facilities	2018-2019		Not included
COLLIERS INTERNATIONAL (WGTN VALUATION) LIMITED	33008.5	Valuation Services	2018-2019		Not included
FRANCIS HEALTH	34063.9	Improvement Initiatives	2018-2019		Service Improvement
TWENTYTWO INDEPENDANT PROPERTY ADVISERS LTD	35407.6	Property Valuation	2018-2019		Not included
NEW ZEALAND DATA LIMITED	35459	Engineering	2018-2019		Not included
DXC TECHNOLOGY NZ LIMITED	36202.5	IT Consultants	2018-2019		IT
COMPUTER CONCEPTS LIMITED	38000	IT Consultants	2018-2019		IT
CCM ARCHITECTS LIMITED	39413.5	Architectural services	2018-2019		Not included
ABSOLUTE IT RECRUITMENT SPECIALISTS	42584	HR Consulting	2018-2019		Human Resource
GABRIELLE BAKER	44200	Consultancy	2018-2019		Business Management
KENSWAY PROPERTY CONSULTANTS (CENTRAL) LTD	45059.9	Facilities	2018-2019		Not included
AOP LTD T/A AN OUNCE OF PREVENTION	47850	???	2018-2019		Unkown
BAKER JONES LTD (was GABRIELLE BAKER)	48600	???	2018-2019		Unkown
HG LEADERSHIP PTY LTD	51730.7	HR Consulting	2018-2019		Human Resource
CAWDOR ASSOCIATES	53145	Consultancy	2018-2019		Business Management
JEANETTE HARRIS	54120	???	2018-2019		Unkown
DLA PIPER NEW ZEALAND	54869.1	Legal	2018-2019		Not included
DELOITTE	59067.3	Consultancy	2018-2019		Business Management
FEENIX COMMUNICATIONS LIMITED	59120	Communications	2018-2019		Business Management
I-MANAGEMENT LIMITED	60000	Management Services	2018-2019		Service Improvement
HELEN GOWER	66713.8	Consultancy	2018-2019		Business Management
COVEKINLOCH NEW ZEALAND LIMITED	72270.1	Environmental Consultancy	2018-2019		Business Management
PELORUS ARCHITECTURE LIMITED	73626.9	Architectural services	2018-2019		Not included
TEAMQ	74450	Business Management	2018-2019		Business Management
CUTTING EDGE OCEANIA (NZ) LIMITED	81335.2	Consultancy	2018-2019		Business Management
JOHN PINE	83040	Consultancy	2018-2019		Business Management
ERNST & YOUNG LTD	91750.9	Business Management	2018-2019		Business Management
RED ROCK LIMITED	95527.5	???	2018-2019		Unkown
WARRICK FRATER HEALTH MANAGEMENT LTD	105668	Improvement Initiatives	2018-2019		Service Improvement
AURECON NEW ZEALAND LIMITED	106381	Engineering	2018-2019		Not included
RANGIURU LIMITED	154125	Consultancy	2018-2019		Business Management
RASCANNEIL	159500	Improvement Initiatives	2018-2019		Service Improvement
HEALTH PLANNING & PROJECTS LTD	159900	Consultancy	2018-2019		Business Management
FUJITSU NEW ZEALAND LTD	165190	IT consulting	2018-2019		IT
MAVEN CONSULTING LTD	263786	Improvement Initiatives	2018-2019		Service Improvement
CHANGE HEALTHCARE NEW ZEALAND	292999	Technology	2018-2019		IT
ACUMEN BI	313812	Service improvement management services	2018-2019		Service Improvement
Transfer to Capital	-109383	Capital Works	2016-2017		Others
Venture Team Services	-16835	Capital Works	2016-2017		Others
Pedersen Read	-8039	Engineering & Design	2016-2017		Not included
Nelson Marlborough DHB	-1046	Planning and Funding	2016-2017		Business Management
Gore Health Ltd	-900	Management Services	2016-2017		Service Improvement
Dimension Data New Zealand Limited	-720	IT Consultants	2016-2017		IT
Precise Consulting & Laboratory	-690	Engineering & Design	2016-2017		Not included
South Canterbury DHB	-424	Planning and Funding	2016-2017		Business Management
Burke Martin	40	Planning and Funding	2016-2017		Business Management
Bluff Medical Centre	57	Others	2016-2017		Others
Department Of Internal Affairs	99	Others	2016-2017		Others
Otago Southland Employers Assn Inc	113	HR Consulting	2016-2017		Human Resource
Algar Helen Marie	161	Planning and Funding	2016-2017		Business Management
Freeman Elsie	200	Capital Works	2016-2017		Others
Christine Theissen	240	HR Consulting	2016-2017		Human Resource
Southern Quantity Surveyors	340	Engineering & Design	2016-2017		Not included
Convert It Ltd	348	Capital Works	2016-2017		Others
Martin & Lobb Eyecare	391	Planning and Funding	2016-2017		Business Management
Onetime	400	Capital Works	2016-2017		Others
Marsh Limited	457	Engineering & Design	2016-2017		Not included
Stevenson Brown Ltd	550	Engineering & Design	2016-2017		Not included
Kate MacIntyre Consulting Ltd	585	Management Services	2016-2017		Service Improvement
Central Medical Oamaru	660	Planning and Funding	2016-2017		Business Management
New Zealand Health Partnership Limited	713	IT Consultants	2016-2017		IT
Glow Consulting Limited	723	Communications	2016-2017		Business Management
Tap In Limited	790	HR Consulting	2016-2017		Human Resource
Invercargill City Council	791	Engineering & Design	2016-2017		Not included
Hill Tony (ICU)	800	Capital Works	2016-2017		Others
Jenni Austin	800	Capital Works	2016-2017		Others
Tonic Consulting	810	HR Consulting	2016-2017		Human Resource
Markham Darren	990	Management Services	2016-2017		Service Improvement
CDL Insight Consulting Ltd	1000	HR Consulting	2016-2017		Human Resource
Health & Social Development Solutions Ltd	1400	Planning and Funding	2016-2017		Business Management
Queenstown Lakes District Council	1849	Engineering & Design	2016-2017		Not included
Sane Solutions Ltd	1996	HR Consulting	2016-2017		Human Resource
Thornton Vanessa	2000	Medical Consultation	2016-2017		Medical Services
Asbic Consulting	2200	Engineering & Design	2016-2017		Not included
Oamaru Doctors	2439	Planning and Funding	2016-2017		Business Management
Computer Concepts	2690	IT Consultants	2016-2017		IT
McCarthy Media And Communications	2720	Communications	2016-2017		Business Management
Results 4u Ltd	2815	Communications	2016-2017		Business Management
Fire Protection Engineers Ltd	2855	Engineering & Design	2016-2017		Not included
Deloitte	2969	Finannce	2016-2017		Business Management
Crush Creative	3170	Communications	2016-2017		Business Management
T/A Mark Wright Writing Services	3320	Communications	2016-2017		Business Management
RLB (Rider Levett Bucknall)	3780	Engineering & Design	2016-2017		Not included
Bilous Emma	3836	Planning and Funding	2016-2017		Business Management
Ace Building Services Consulting	4620	Engineering & Design	2016-2017		Not included
Meyer Susan	4992	Planning and Funding	2016-2017		Business Management
Ernst & Young Ltd	5000	IT Consultants	2016-2017		IT
Marsh Limited	5023	Finannce	2016-2017		Business Management
Mchale Group Limited	5537	Planning and Funding	2016-2017		Business Management
OCTA Associates Limited	6625	Engineering & Design	2016-2017		Not included
Spark Digital	6630	IT Consultants	2016-2017		IT
Resource Co-Ordination Partnership Ltd (Rcp)	8230	Engineering & Design	2016-2017		Not included
Dorsey Anna	8625	Communications	2016-2017		Business Management
Hanlon & Partners	8973	Engineering & Design	2016-2017		Not included
Chapman Consultancy	9150	Valuations	2016-2017		Not included
The Health Roundtable	9557	HR Consulting	2016-2017		Human Resource
Platinum Recruitment Ltd	9600	HR Consulting	2016-2017		Human Resource
Opus International Consultants Ltd (Dn)	9919	Engineering & Design	2016-2017		Not included
Datametrics Group Limited	10510	IT Consultants	2016-2017		IT
Silver Thomas Hanley	11750	Capital Works	2016-2017		Others
GE Healthcare Limited	12100	IT Consultants	2016-2017		IT
Hawkes Bay DHB	15000	Staff Incubator Program	2016-2017		Human Resource
Datacom South Island Ltd	15461	IT Consultants	2016-2017		IT
Alma Consulting Limited	15500	Management Services	2016-2017		Service Improvement
Streamliners	18551	Health Pathways	2016-2017		Service Improvement
Waikato DHB	19763	IT Consultants	2016-2017		IT
Sane Solutions Ltd	20885	IT Consultants	2016-2017		IT
Pricewaterhousecoopers	25332	Finannce	2016-2017		Business Management
Sheffield South Island Ltd	26047	HR Consulting	2016-2017		Human Resource
Pricewaterhousecoopers	31197	Capital Works	2016-2017		Others
Strategic Pay	31345	HR Consulting	2016-2017		Human Resource
Business Case Consulting Limited	44338	Management Services	2016-2017		Service Improvement
Complex Theory Limited	44800	IT Consultants	2016-2017		IT
SDHB Accrual	45917	Capital Works	2016-2017		Others
Sane Solutions Ltd	46678	Capital Works	2016-2017		Others
Beca Limited	50675	Engineering & Design	2016-2017		Not included
MKM Health	67992	IT Consultants	2016-2017		IT
AON New Zealand	68356	Valuations	2016-2017		Not included
Vitae	80510	Staff Counselling	2016-2017		Human Resource
Craig Coburn & Associates	81215	HR Consulting	2016-2017		Human Resource
Isaacs Lorraine	92564	Management Services	2016-2017		Service Improvement
Horo Consulting Limited	96425	HR Consulting	2016-2017		Human Resource
Logic Group Southern	98130	Capital Works	2016-2017		Others
Warren and Mahoney Architects Limited	100000	Capital Works	2016-2017		Others
Alliance South	195578	Not included	2016-2017		Not included
Beca Limited	219917	Capital Works	2016-2017		Others
Queenstown Lakes District Council	-1302	Engineering & Design	2017-2018		Not included
Nelson Marlborough DHB	-258	Planning and Funding	2017-2018		Business Management
South Canterbury DHB	-71	Planning and Funding	2017-2018		Business Management
Burke Martin	100	Planning and Funding	2017-2018		Business Management
Computer Concepts Limited	135	IT Consultants	2017-2018		IT
Amity Health	174	Planning and Funding	2017-2018		Business Management
Maori Hill Clinic	200	Health Pathways	2017-2018		Service Improvement
Orbit Corporate Travel	200	Management Services	2017-2018		Service Improvement
Stevenson Brown Ltd	250	Engineering & Design	2017-2018		Not included
Sian Hannagan	400	Planning and Funding	2017-2018		Business Management
Walls Anna	400	Planning and Funding	2017-2018		Business Management
Nostalgic	450	Communications	2017-2018		Business Management
Patricia Hastilow	450	Health Pathways	2017-2018		Service Improvement
Otago Refrigeration (1998) Ltd	450	Procurement	2017-2018		Not included
Vitae	495	HR Consulting	2017-2018		Human Resource
Glow Consulting Limited	500	Communications	2017-2018		Business Management
Anderson Lloyd Lawyers	583	HR Consulting	2017-2018		Human Resource
Ruth Alberts	600	Planning and Funding	2017-2018		Business Management
Central Vision Optometry	703	Planning and Funding	2017-2018		Business Management
Fire Protection Engineers Ltd	800	Engineering & Design	2017-2018		Not included
Wordmill Ltd	850	Communications	2017-2018		Business Management
Hertz New Zealand Ltd	926	Others	2017-2018		Others
Ngai Tahu Maori Law Centre	950	HR Consulting	2017-2018		Human Resource
McCarthy Media And Communications	960	Communications	2017-2018		Business Management
Andrew Mcleod	999	Health Pathways	2017-2018		Service Improvement
Bilous Emma	1002	Planning and Funding	2017-2018		Business Management
Meyer Susan	1005	Planning and Funding	2017-2018		Business Management
Orbit Corporate Travel	1008	Finannce	2017-2018		Business Management
Craig Coburn & Associates	1085	Management Services	2017-2018		Service Improvement
Orbit Corporate Travel	1090	Others	2017-2018		Others
Kate MacIntyre Consulting Ltd	1170	Management Services	2017-2018		Service Improvement
Ace Building Services Consulting	1200	Engineering & Design	2017-2018		Not included
Health & Social Development Solutions Ltd	1200	Planning and Funding	2017-2018		Business Management
DXC Technology NZ Limited	1300	IT Consultants	2017-2018		IT
Patricia Hastilow	1425	Planning and Funding	2017-2018		Business Management
Lewis Bradford Consulting Engineers	1500	Seismic Assessment	2017-2018		Not included
Bartlett Catkin	1625	Planning and Funding	2017-2018		Business Management
Titanium New Zealand Limited (Spark Dental)	1850	Process Review	2017-2018		Service Improvement
Datametrics Group Limited	2235	IT Consultants	2017-2018		IT
Counties Manukau DHB	2374	Planning and Funding	2017-2018		Business Management
Crush Creative	2395	Communications	2017-2018		Business Management
Chapman Consultancy	2545	Valuations	2017-2018		Not included
Maori Hill Clinic	3375	Planning and Funding	2017-2018		Business Management
Envious Photography Ltd	3410	Communications	2017-2018		Business Management
Pellucid Consulting Ltd	3500	Management Services	2017-2018		Service Improvement
Valerie Miller	3579	Planning and Funding	2017-2018		Business Management
Sheryll M Malthus	3826	Others	2017-2018		Others
Otago Refrigeration (1998) Ltd	3998	Management Services	2017-2018		Service Improvement
Central Region TAS Limited	4000	Strategy and Direction	2017-2018		Business Management
Fire & Mech Contracting Ltd	5250	Engineering & Design	2017-2018		Not included
Pricewaterhousecoopers	5270	Others	2017-2018		Others
Pedersen Read	5292	Engineering & Design	2017-2018		Not included
Maverick Health Limited	5660	Others	2017-2018		Others
Costing & Business Solutions	6243	IT Consultants	2017-2018		IT
Hanlon & Partners	7448	Engineering & Design	2017-2018		Not included
GE Healthcare Limited	7775	IT Consultants	2017-2018		IT
Gemma Griffin Consulting	8203	Planning and Funding	2017-2018		Business Management
Sheffield South Island Ltd	8543	HR Consulting	2017-2018		Human Resource
Pricewaterhousecoopers	9060	Finannce	2017-2018		Business Management
Mchale Group Limited	9128	Planning and Funding	2017-2018		Business Management
Otago Film & Photography	9134	Communications	2017-2018		Business Management
Hawkes Bay DHB	10136	Staff Incubator Program	2017-2018		Human Resource
Jean Tilleyshort	10800	Environmental Consultancy	2017-2018		Business Management
Datacom South Island Ltd	10985	IT Consultants	2017-2018		IT
Beca Limited	11330	Engineering & Design	2017-2018		Not included
Platinum Recruitment Ltd	13320	HR Consulting	2017-2018		Human Resource
Kia Tika Limited	18148	Maori Health Review	2017-2018		Business Management
Waikato DHB	19763	IT Consultants	2017-2018		IT
Enterprise It Limited	24047	IT Consultants	2017-2018		IT
Strategic Pay	35517	HR Consulting	2017-2018		Human Resource
Logan HR Ltd	39760	HR Consulting	2017-2018		Human Resource
Complex Theory Limited	41040	IT Consultants	2017-2018		IT
Good Works Ltd	42216	Communications	2017-2018		Business Management
Otago Valuations Limited	52112	Valuations	2017-2018		Not included
Streamliners	61558	Health Pathways	2017-2018		Service Improvement
AON New Zealand	71597	Valuations	2017-2018		Not included
Helen Telford T/A Telford Ltd	74185	Workforce Development	2017-2018		Human Resource
Business Case Consulting Limited	87759	Management Services	2017-2018		Service Improvement
Isaacs Lorraine	91866	Management Services	2017-2018		Service Improvement
Alliance South	93579	Not included	2017-2018		Not included
Vitae	97002	Staff Counselling	2017-2018		Human Resource
Crew Consulting Ltd	140108	IT Consultants	2017-2018		IT
Francis Health (FGI (NZ) Ltd)	185595	Process Review	2017-2018		Service Improvement
EY	231665	Primary & Community Care Strategy Total	2017-2018		Service Improvement
Nelson Marlborough DHB	-2240	Planning and Funding	2018-2019		Business Management
Orbit Corporate Travel	13	Others	2018-2019		Others
Creditnet International Ltd	66	Finannce	2018-2019		Business Management
Helendoorn Raymond	80	Service Planning	2018-2019		Service Improvement
Orbit Corporate Travel	114	Service Planning	2018-2019		Service Improvement
Southern Institute of Technology	150	Service Planning	2018-2019		Service Improvement
Haki Davis	170	Service Planning	2018-2019		Service Improvement
Hanlon & Partners	200	Engineering & Design	2018-2019		Not included
Dunedin City Council	205	Service Planning	2018-2019		Service Improvement
Virginia Boyle	220	Service Planning	2018-2019		Service Improvement
Flatout	240	IT Consultants	2018-2019		IT
Envious Photography Ltd	250	Communications	2018-2019		Business Management
Philip Bagshaw	269	Endoscopy Review	2018-2019		Business Management
Guyan Hazel Madeleine	298	Service Planning	2018-2019		Service Improvement
Algar Helen Marie	302	Planning and Funding	2018-2019		Business Management
Corinda Taylor	380	Service Planning	2018-2019		Service Improvement
Ilka Fedor	400	Others	2018-2019		Others
Gutsell Sheree	410	Service Planning	2018-2019		Service Improvement
Bidesign Architectural Draughting Limited	428	IT Consultants	2018-2019		IT
Richard Scott	480	Service Planning	2018-2019		Service Improvement
Martin Burke	500	Service Planning	2018-2019		Service Improvement
Carron Cossens	520	Service Planning	2018-2019		Service Improvement
Paula Wells	600	Service Planning	2018-2019		Service Improvement
Lorraine Isaacs	618	Communications	2018-2019		Business Management
Otago Polytechnic	700	Oral health	2018-2019		Not included
Psychology Associates	800	Others	2018-2019		Others
Vision Antenna Systems Ltd	925	IT Consultants	2018-2019		IT
Orania Loughnan	1022	Service Planning	2018-2019		Service Improvement
Strawberry Sound Ltd	1113	Communications	2018-2019		Business Management
Susan Meyer	1116	Planning and Funding	2018-2019		Business Management
Southern Quantity Surveyors	1275	Engineering & Design	2018-2019		Not included
McCarthy Media And Communications	1320	Communications	2018-2019		Business Management
Karo Data Management	1478	Others	2018-2019		Others
Queenstown Medical Centre	1602	Planning and Funding	2018-2019		Business Management
Rachel Roberts	1722	Service Planning	2018-2019		Service Improvement
Adam Binns Commercial Ltd	1750	Capital Works	2018-2019		Others
Opus International Consultants Ltd	2040	Engineering & Design	2018-2019		Not included
Change Quest Ltd	2040	Process Review	2018-2019		Service Improvement
Burke Martin	2070	Planning and Funding	2018-2019		Business Management
Anderson Lloyd Lawyers	2278	Engineering & Design	2018-2019		Not included
Orbit Corporate Travel	2488	Process Review	2018-2019		Service Improvement
Shave Roger	2622	Management Services	2018-2019		Service Improvement
Ferguson Partners	2669	Communications	2018-2019		Business Management
Steven Ding Ltd	2696	Endoscopy Review	2018-2019		Business Management
Costing & Business Solutions	2864	IT Consultants	2018-2019		IT
Wordmill Ltd	2911	Communications	2018-2019		Business Management
Kati Huirapa Runaka Ki Puketeraki	3325	Service Planning	2018-2019		Service Improvement
Bill Richardson Transport World	3409	Service Planning	2018-2019		Service Improvement
Ferguson Partners	3476	HR Consulting	2018-2019		Human Resource
Sparks Interactive Group NZ Limited	3600	Communications	2018-2019		Business Management
Noelle Bennett	3721	Others	2018-2019		Others
Zuuse Pty Ltd	4400	IT Consultants	2018-2019		IT
Cooke Consulting	4597	Engineering & Design	2018-2019		Not included
Macleod & Associates (NZ) Ltd	5000	Engineering & Design	2018-2019		Not included
Phillippa Eliott T/A Elliott Consultancy	5128	HR Consulting	2018-2019		Human Resource
Datacom Systems Limited	5625	IT Consultants	2018-2019		IT
Strategic Pay	5721	HR Consulting	2018-2019		Human Resource
Marketing Limited	6139	Communications	2018-2019		Business Management
Quality Management Services	6420	Others	2018-2019		Others
Bronwyn Grant	6491	Health Pathways	2018-2019		Service Improvement
Your People Ltd	6939	SMO Project	2018-2019		Human Resource
Mchale Group Limited	6981	Planning and Funding	2018-2019		Business Management
Andrew Mcleod	8681	Health Pathways	2018-2019		Service Improvement
Laura Aileone Ltd	9150	Service Planning	2018-2019		Service Improvement
Beca Limited	9355	Engineering & Design	2018-2019		Not included
Crew Consulting Ltd	9500	IT Consultants	2018-2019		IT
Jean Tilleyshort	9900	Environmental Consultancy	2018-2019		Business Management
Sapere Research Group Limited	9925	Service Planning	2018-2019		Service Improvement
2T17 Consulting Limited	10537	Process Review	2018-2019		Service Improvement
AUT Ventures Limited	10800	Others	2018-2019		Others
Venture Team Services	10831	Management Services	2018-2019		Service Improvement
Strawbridge Accessibility Ltd	12209	Engineering & Design	2018-2019		Not included
E-Health Solutions Ltd	12797	Health Pathways	2018-2019		Service Improvement
Hawkes Bay DHB	15000	Staff Incubator Program	2018-2019		Human Resource
Logan HR Ltd	17298	HR Consulting	2018-2019		Human Resource
Firebrand Holdings Ltd	17466	IT Consultants	2018-2019		IT
Computer Concepts Limited	19173	IT Consultants	2018-2019		IT
Waikato DHB	19763	IT Consultants	2018-2019		IT
Bell Gully Barristers & Solicitors	20411	Planning and Funding	2018-2019		Business Management
Aurecon New Zealand Ltd	21700	Capital Works	2018-2019		Others
Otago Valuations Limited	22600	Valuations	2018-2019		Not included
Ministry of Business, Innovation & Employment	23425	Capital Works	2018-2019		Others
Change Quest Ltd	24930	HR Consulting	2018-2019		Human Resource
University of Otago	25000	Service Planning	2018-2019		Service Improvement
Sheryll M Malthus	35300	Others	2018-2019		Others
Info-Tech Research Group	37439	IT Consultants	2018-2019		IT
Working In Ltd	37666	HR Consulting	2018-2019		Human Resource
Opportune Consulting Ltd	41275	Finannce	2018-2019		Business Management
Streamliners	45121	Health Pathways	2018-2019		Service Improvement
Isaacs Lorraine	62359	Management Services	2018-2019		Service Improvement
Mick Prior	67978	SMO Project	2018-2019		Human Resource
Alliance South	69813	Not included	2018-2019		Not included
Waipiata Consulting Limited	73520	Allied Health Review	2018-2019		Service Improvement
Pricewaterhousecoopers	78340	Finannce	2018-2019		Business Management
Quigley and Watts Ltd	83379	Strategy and Direction	2018-2019		Business Management
Donald Beasley Institute Inc	90916	Disability Strategy	2018-2019		Business Management
Vitae	99573	Staff Counselling	2018-2019		Human Resource
AON New Zealand	99832	Valuations	2018-2019		Not included
Francis Health (FGI (NZ) Ltd)	426751	Process Review	2018-2019		Service Improvement
Paul White	3502	Legal Advice	2016-2017		Not included
EAP Services	3840	Staff support services	2016-2017		Human Resource
Telarc Ltd	4848	Quality and Patient Safety	2016-2017		Service Improvement
Aon Risk Services NZ Ltd	5100	Actuary Calculation	2016-2017		Not included
Penny Shaw Employment Law	5750	Employment Law Consultancy	2016-2017		Human Resource
Buddle Findlay Limited	6298	Legal Advice	2016-2017		Not included
Goldstein Ryder	9000	Legal Advice	2016-2017		Not included
Deloitte - Accountants & Consultants	36303	Audit / Internal Audit / Review Services	2016-2017		Business Management
CMA New Zealand Ltd	106030	Corporate Governance & Service Reviews	2016-2017		Business Management
Laura Aileone Ltd	185954	Consultancy current projects	2016-2017		Service Improvement
Carta Consulting Ltd	200579	FF&E Consultant for Grey Redevelopment	2016-2017		Not included
Conduce Limited	241769	New Model of Care Development	2016-2017		Service Improvement
EAP Services	5118	Staff support services	2017-2018		Human Resource
Deloitte - Accountants & Consultants	16550	Audit / Internal Audit / Review Services	2017-2018		Business Management
Buddle Findlay Limited	33973	Legal Advice	2017-2018		Not included
Carta Consulting Ltd	49658	FF&E Consultant for Grey Redevelopment	2017-2018		Not included
CMA New Zealand Ltd	107801	Corporate Governance & Service Reviews	2017-2018		Business Management
Healthsolve Ltd	137561	New Build Facilities Development	2017-2018		Not included
Conduce Limited	166117	New Model of Care Development	2017-2018		Service Improvement
NZ Health Partnerships Limtied	4153	Insurance claim consultancy	2018-2019		Not included
Carolyn Simmons	4500	Review Scoping	2018-2019		Business Management
The Institute of Directors in New Zealand Incorp	4575	Better Boards evaluation	2018-2019		Business Management
EAP Services	5535	Staff support services	2018-2019		Human Resource
Powell Fenwick Consultants Ltd	5745	Mech/electrical consultancy	2018-2019		Not included
Neonlogic	6494	Recruitment brand project	2018-2019		Human Resource
Chapman Tripp	7797	Legal Advice	2018-2019		Not included
Koru Capital Limited	7995	Project Management	2018-2019		Service Improvement
Plus Architecture	8800	Design	2018-2019		Not included
Preston Rowe Paterson	9000	Property Valuation	2018-2019		Not included
Noordanus Architects Limited	9494	Architectural	2018-2019		Not included
WTP NZ South Island Limited	10973	Surveying	2018-2019		Business Management
Workplace Support	13285	Staff support services	2018-2019		Human Resource
Calibre Consulting Limited	17130	Building Construction	2018-2019		Not included
F A Cook	17580	Planning & Funding Consultancy	2018-2019		Business Management
Lateral Security (IT) Services Limited	25000	Network penetration tests	2018-2019		IT
Aecom NZ Limited	44810	Consultancy	2018-2019		Business Management
Shauna McClelland Employer Lawyer	63370	Employment Law Consultancy	2018-2019		Human Resource
Warren & Mahoney Architects NZ Ltd	79668	Architectural	2018-2019		Not included
CMA New Zealand Ltd	88847	Corporate Governance & Service Reviews	2018-2019		Business Management
Topspeed Limited	110572	Health consultant services	2018-2019		Not included
Healthsolve Ltd	175312	New Build Facilities Development	2018-2019		Not included
2T17 Consulting	2071	Admin	2016-2017		Business Management
2T17 Consulting	1366	Admin	2017-2018		Business Management
Accent Health	7890	Professional services	2018-2019		Business Management
Advanced Management Services	30033	Payroll system upgrade and enhancements	2016-2017		Human Resource
Advanced Management Services	6894	Payroll system upgrade and enhancements	2017-2018		Human Resource
Advanced Management Services	7751	Payroll system upgrade and enhancements	2018-2019		Human Resource
Alma Consulting	110171	Business and financial analysis and assessment	2016-2017		Business Management
Alma Consulting	44738	Business and financial analysis and assessment	2017-2018		Business Management
Alma Consulting	49278	Business and financial analysis and assessment	2018-2019		Business Management
Aon New Zealand	3075	Actuarial Assessment	2017-2018		Not included
APL Property Services	29578	Project Management services	2017-2018		Not included
BECA	61906	Engineering & valuation services	2018-2019		Not included
Bishop Fleet Optimisation	21822	Admin	2016-2017		Business Management
Brian L Rhoades	1250	Admin	2016-2017		Business Management
Bulleyment Fortune Architects Ltd	9440	Architectual services	2017-2018		Not included
Business Development Company Ltd	3963	Professional coaching	2016-2017		Human Resource
Business Development Company Ltd	3510	Professional coaching	2017-2018		Human Resource
Cameron Gibson Wells	4450	Structural Assessment	2016-2017		Not included
Catalyst for Change	7842	Coaching programs	2016-2017		Human Resource
Christina Frost	2708	Facilitation service	2017-2018		Human Resource
CPNZ Ltd	7000	Health and safety advisory	2018-2019		Business Management
Darren Markham	2500	IT Services	2016-2017		IT
Darren Markham	1800	IT Services	2018-2019		IT
Datacom	1313	IT Services	2018-2019		IT
Deborah J Fish	7116	Admin Professional	2016-2017		Business Management
Digitalis Group	6100	IT Services	2016-2017		IT
Duncan Cotterill	3451	Legal Advice	2017-2018		Not included
Ernst & Young	93425	Analytics Project	2017-2018		Service Improvement
Ernst & Young	327523	Analytics Project	2018-2019		Service Improvement
Good Worx Co Ltd	22761	Project Work	2016-2017		Others
Gordon Laing	29520	Admin	2016-2017		Business Management
Grant Hunt Builders	8380	Building assessment	2018-2019		Not included
HotHouse	6339	Website development	2016-2017		IT
HotHouse	207	Website development	2017-2018		IT
HotHouse	3140	Website development	2018-2019		IT
Human Synergistics	4845	Professional coaching	2018-2019		Human Resource
Hunter Group	29320	Hospital re-design project	2016-2017		Service Improvement
Ilume	2200	HR Support	2016-2017		Human Resource
Impac Services	21817	Professional services	2018-2019		Business Management
Institute of Directors	4190	Board Self Assessment	2016-2017		Others
Institute of Directors	4210	Board Self Assessment	2017-2018		Others
Institute of Directors	4575	Board Self Assessment	2018-2019		Others
Interpeople Ltd	118708	Admin	2016-2017		Business Management
Interpeople Ltd	27516	Admin	2017-2018		Business Management
Interpeople Ltd	11000	Admin	2018-2019		Business Management
J D Design	2805	Design & Draughting	2016-2017		Not included
J D Design	3520	Design & Draughting	2017-2018		Not included
J D Design	51542	Design & Draughting	2018-2019		Not included
Jerram Kohner Medical Services	1235	Facilitation	2017-2018		Not included
Jerram Kohner Medical Services	285	Facilitation	2018-2019		Not included
Karake Consultancy	38800	Project Management services	2017-2018		Not included
Karake Consultancy	6400	Project Management services	2018-2019		Not included
Katie Harris	3705	Admin	2016-2017		Business Management
Kaye Thomas	1485	Admin	2016-2017		Business Management
Kia Tika Limited	3212	Admin	2016-2017		Business Management
Koru Capital Ltd	3185	Admin	2016-2017		Business Management
Landmark	10754	Professional building advice	2018-2019		Not included
Lattice Consulting	16733	Monitoring and Audit	2016-2017		Business Management
Lattice Consulting	7784	Monitoring and Audit	2018-2019		Business Management
Laura Hemsley	2574	Admin	2016-2017		Business Management
Lauren Walker	66748	Business Continuity Planning	2017-2018		Business Management
Liesbeth Ouwerk	42181	Admin	2016-2017		Business Management
Linley Newport	19944	Admin	2016-2017		Business Management
Mary-Ellen Wetherspoon	3789	Admin	2016-2017		Business Management
McKone Consultancy Ltd	22780	HR Investigations	2017-2018		Human Resource
McKone Consultancy Ltd	6285	HR Investigations	2018-2019		Human Resource
Montage Professional Services Ltd	4560	Report development	2016-2017		IT
Montage Professional Services Ltd	6080	Report development	2017-2018		IT
Montage Professional Services Ltd	35040	Report development	2018-2019		IT
Nelson Bays HR	8320	Human resource services	2017-2018		Human Resource
Paul Hutcheson	4787	Admin	2017-2018		Business Management
Pegasus Health	300	Data extraction	2018-2019		Others
Pip Smith	13439	Admin	2016-2017		Business Management
Precise Consulting	5860	Asbestos review and analysis	2016-2017		Not included
PricewaterhouseCoopers	2800	Tax advisory services	2017-2018		Not included
Quality Management	6200	Quality service advice	2018-2019		Service Improvement
RAP Consulting	11418	Recruitment services	2016-2017		Human Resource
RAP Consulting	12221	Recruitment services	2017-2018		Human Resource
RAP Consulting	13481	Recruitment services	2018-2019		Human Resource
Richard Bohmer	20342	Models of care advice	2017-2018		Service Improvement
Safety Connect Ltd	17565	Health & safety advice	2017-2018		Business Management
Sapere Research	54159	TOSHA Principles	2016-2017		Service Improvement
Scorrar Consulting	19660	Admin	2016-2017		Business Management
SGL Funding Ltd	33348	Funding advisory services	2016-2017		Business Management
SGL Funding Ltd	35510	Funding advisory services	2017-2018		Business Management
Shine People	3371	Health & Safety	2016-2017		Not included
Shine People	2490	Health & Safety	2017-2018		Not included
Shine People	1012	Health & Safety	2018-2019		Not included
Smart Alliances Ltd	1190	Engineering services	2017-2018		Not included
Smart Alliances Ltd	3992	Engineering services	2018-2019		Not included
Strategic Pay Ltd	1535	Remuneration review	2016-2017		Human Resource
Strategic Pay Ltd	10050	Remuneration review	2017-2018		Human Resource
Strategic Pay Ltd	27412	Remuneration review	2018-2019		Human Resource
Tasman Projects	550	Project work	2017-2018		Others
Te Rau Matatini	2949	Admin	2016-2017		Business Management
The Health Roundtable	9776	Staff Online Survey	2016-2017		Human Resource
The Health Roundtable	1340	Staff Online Survey	2017-2018		Human Resource
The Interchurch Council	22999	Chaplaincy	2016-2017		Not included
The Interchurch Council	23000	Chaplaincy	2017-2018		Not included
The Interchurch Council	23000	Chaplaincy	2018-2019		Not included
The Property Group	17050	Property Consultancy Services	2016-2017		Not included
The Property Group	5978	Property Consultancy Services	2017-2018		Not included
Top of the South Cardiology	6938	Admin	2016-2017		Business Management
Van Schaik Health	33957	Professional coaching	2018-2019		Human Resource
Waipiata Consulting Ltd	29619	Allied health review	2017-2018		Service Improvement
Wakefield Admin	19706	Admin	2016-2017		Business Management
Central TAS	75998	Urology Services Redesign Project	2016-2017		Service Improvement
Martin Jenkins & Associates Ltd	26954	Review of the HR&OD function by Allana Coulon and Stephen Gray	2016-2017		Human Resource
Martin Jenkins & Associates Ltd	36200	HR Facilitation Services by Peter Brown	2016-2017		Human Resource
Brooklands Consultancy	145994	Rising to the Challenge – mental health	2016-2017		Service Improvement
Central TAS	22401	RHIP Strategy review, part of central region programme	2016-2017		Business Management
Moari Bailey	18500	General consulting; Orthotics review of issues and recommendations for service improvements	2017-2018		Service Improvement
Sharon Bevans	36897	Project management to finalise renal plan plus implementation work plan	2017-2018		Service Improvement
Central TAS	44435	Project management for development of centralised referral service for specialist, community and allied health	2017-2018		Service Improvement
Culture Works Ltd	8587.5	Develop WDHB strategy for board	2017-2018		Service Improvement
Health Solutions Trust	6240	Health services delivery, education and research. Review clinical referral criteria and educate general practitioners in use of guideline	2017-2018		Human Resource
RCS & Associates (Bob Robinson)	6400	Telephony – external subject matter expertise, assistance with discovery work for Unified Communications project	2017-2018		Business Management
Dynamic Leadership Ltd (Diana MacDonald)	12443	Health management, evaluation services. Provided stocktake of existing services.	2017-2018		Business Management
Health and Management Solutions Ltd (Marion Thomas)	29635	Health management, evaluation services. Review/evaluation of service delivery.	2017-2018		Service Improvement
James Primrose	29305	Health management, evaluation services. Review/evaluation of clinical tool.	2017-2018		Service Improvement
Martin Jenkins and Associates Ltd (Peter Brown)	12000	HR facilitation services	2017-2018		Human Resource
Baker Consulting	13250	Coaching support to Director Māori Health; Four pro-equity workshops; Peer review and expert advice	2018-2019		Human Resource
Central TAS	14080	Project management for development of centralised referral service for specialist, community and allied health services	2018-2019		Service Improvement
Sustainable Whanganui Trust	3400	Waste and sustainability audit. To identify waste streams	2018-2019		Business Management
RCS & Associates	4180	Capture new PBS requirements for WDHB	2018-2019		Others
Culture Works Ltd T/A Same Page	9625	Board strategy sessions	2018-2019		Service Improvement
Tregaskis Brown Limited	8263.56	Organisation design support	2018-2019		Business Management
Institute of directors in NZ	3775	Board evaluation	2018-2019		Others
Catalyze APAC Pty Limited	16809	Deficit workshop and decision conferencing	2018-2019		Human Resource
Outcome Insights	24260	EMT governance and administration project	2018-2019		Service Improvement
Absolute IT	55716	Finance and Procurement System Implementation	2018-2019		IT
April Strategy	124031	Staff Engagement	2018-2019		Human Resource
Artios Ltd	277663	Finance and Procurement System Implementation	2018-2019		IT
ATL Group	5084	Building Re-inspection Surveys and Training	2018-2019		Not included
Aurecon NZ Ltd	12153	DSA Peer Review	2018-2019		Human Resource
CB Richard Ellis	10000	Property Valuation	2018-2019		Not included
Clendon Burns & Park Ltd	9870	Hospital Services Audit - Engineers Review	2018-2019		Service Improvement
Name Withheld	31075	IT Services	2018-2019		IT
DCF Cognitive	114075	System Support	2018-2019		IT
DGK Consulting	50325	ePharmacy PM Architect	2018-2019		Service Improvement
Engaging Well Ltd	2995	CCDM Workshop Facilitation	2018-2019		Human Resource
Name Withheld	7863	IT Services	2018-2019		IT
JMC Consultancy	5640	Professional Supervision	2018-2019		Human Resource
Name Withheld	46800	IT Services	2018-2019		IT
LGE Consulting	216966	Professional Engineering Services re Seismic Restraint of Plant	2018-2019		Not included
Mercer (NZ) Pty Ltd	20000	Actuarial Valuations (June 2018 and June 2019)	2018-2019		Not included
MK Lawson & Son Ltd	4275	Assessment of Training Centre	2018-2019		Human Resource
Paul Hutcheson	3000	Provision of Mediation Services	2018-2019		Human Resource
Pillai Consulting	28980	Finance and Procurement System Implementation	2018-2019		IT
Proarch Architects Ltd	4377	Fire Design	2018-2019		Not included
Name Withheld	39900	IT Services	2018-2019		IT
Rider Levett Bucknall	20215	Civil and Structural Engineering Services	2018-2019		Not included
Seddon Healthcare Quality Ltd	7500	Review of Adverse Events and Complaints Process	2018-2019		Service Improvement
Strategic Pay Ltd	11836	Job Evaluations and Remuneration Advice	2018-2019		Human Resource
The Building Intelligence Group	117137	Buiding Project Management	2018-2019		Not included
The Diaspora Group Ltd	6300	Executive Leadership Team and PHO Leads Facilitation	2018-2019		Human Resource
Touchwood Services Ltd	1280	Workshop Facilitation	2018-2019		Human Resource
Aitch Ltd	4000	People Change Managment Assessment of IT Project	2017-2018		Service Improvement
Apex Environmental Ltd	5500	Analysis of Options for Drinking Water Resilience	2017-2018		Service Improvement
April Strategy	5390	Staff Engagement	2017-2018		Human Resource
Artios Ltd	82195	Finance and Procurement System Implementation	2017-2018		IT
ATL Group	4168	Building Re-inspection Surveys and Training	2017-2018		Not included
CB Richard Ellis	9407	Property Valuation	2017-2018		Not included
Clendon Burns & Park Ltd	14886	Hospital Services Audit - Engineers Review	2017-2018		Service Improvement
Cognitive Consulting Group Pty Ltd	20416	Executive Development	2017-2018		Human Resource
Colliers International NZ	2750	Property Services re Old Hospital	2017-2018		Not included
Name Withheld	27335	IT Services	2017-2018		IT
DCF Cognitive	36226	System Support	2017-2018		IT
DGK Consulting	23100	ePharmacy PM Architect	2017-2018		Service Improvement
Harrison Grierson Consultants Ltd	1900	Review of Hydraulic Ststem to Sterilisers	2017-2018		Not included
JMC Consultancy	2766	Professional Supervision	2017-2018		Human Resource
Name Withheld	191610	IT Services	2017-2018		IT
LGE Consulting	61307	Professional Engineering Services re Seismic Restraint of Plant	2017-2018		Not included
Name Withheld	15033	Community Nursing Review	2017-2018		Business Management
Opus International Consultants Ltd	9770	Assessment and Remedial Options for Clinical Support Services Building	2017-2018		Business Management
Pillai Consulting	127400	Finance and Procurement System Implementation	2017-2018		IT
Proarch Architects Ltd	3409	Architect Services	2017-2018		Not included
PWC	10450	Tax Advice	2017-2018		Not included
Qual IT Solutions Ltd	20422	IT Services	2017-2018		IT
Qualtrics LLC	14380	Employee Experience	2017-2018		Human Resource
RbrtMcCrone Ltd	5534	Lease of DHB Owned Land	2017-2018		Not included
Name Withheld	119862	IT Services	2017-2018		IT
Solutions by Sands	3300	Health Resources Development	2017-2018		Service Improvement
The Learning Wave	13696	Leadership Faciliation and Design	2017-2018		Human Resource
Whanau Tahi Ltd	36000	Implementatin of Whanau Tahi Connected Care	2017-2018		Service Improvement
Name Withheld	16213	Community Nursing Review	2016-2017		Business Management
JMC Consultancy	8865	Professional Supervision	2016-2017		Human Resource
Klein Ltd	3450	Architectiral Design - New Scope Processing Area	2016-2017		Not included
LGE Consulting	12947	Professional Engineering Services	2016-2017		Not included
LTH Ltd (Enercon)	3000	Energy Management Plan	2016-2017		Not included
MK Lawson & Sons Ltd	2940	Heating Design and Survey Report	2016-2017		Not included
Proarch Architects Ltd	6083	Architect Services	2016-2017		Not included
PWC	10124	Tax Advice and Assistance with Tax Audit	2016-2017		Not included
Solutions by Sands	4960	Health Resources Development	2016-2017		Service Improvement
AIRZONE LTD	23083.5	Building Condition Assessment Survey	2018-2019		Not included
AON NEW ZEALAND LIMITED T/A RISK MANAGEMENT	14400	Professional Actuarial Valuation	2018-2019		Not included
AUCKLAND UNISERVICES LIMITED	9972	Research Fee	2018-2019		Business Management
CLARKE KATHERINE	12000	Draft Business Case	2018-2019		Business Management
DARROCH LIMITED	44348.4	Valuations Mania House	2018-2019		Not included
DWS CREATIVE LIMITED	80000	Development of of Intensive Leadership Development Program	2018-2019		Service Improvement
ERNST & YOUNG GROUP LIMITED	101526	Develop Information Report	2018-2019		Business Management
HAURAKI HEALTH CONSULTING LTD	21367.3	Project Manager- Hauraki Health	2018-2019		Human Resource
HAWTHORN GEDDES ENGINEERS & AR	17154	Engineering Services	2018-2019		Not included
MENTAL HEALTH SOLUTIONS LIMITED	22996	Employment program Setup for Te Ara Oranga	2018-2019		Human Resource
SPM ASSETS LTD	5500	Building Condition Assessment Survey	2018-2019		Not included
STREAMLINERS NZ LIMITED	96303	Healthpathway Services	2018-2019		Service Improvement
ACCURATE CONSULTING LIMITED	4224	Air Monitoring	2017-2018		Not included
ACCURATE CONSULTING LIMITED	18914.2	Asbestos monitoring & Surveys	2017-2018		Not included
ACCURATE CONSULTING LIMITED	6017.95	Survey and report of tunnels and roof spaces of main building	2017-2018		Not included
A-LINE CONSTRUCTION LIMITED T/A A-LINE DESIGN AND	6950	Building engineering assessment	2017-2018		Not included
AON NEW ZEALAND LIMITED T/A RISK MANAGEMENT	16500	Professional Actuarial Valuation	2017-2018		Not included
ASCENDER HCM NEW ZEALAND LIMITED	5920	Development of the Cloud business case	2017-2018		Human Resource
HAWTHORN GEDDES ENGINEERS & AR	88555.2	Engineering Services	2017-2018		Not included
HAMPTON JONES PROPERTY CONSULTANCY LIMITED	11432.2	Reconfiguration of renal & Antenatal areas	2017-2018		Service Improvement
AUCKLAND UNISERVICES LTD	9972	Research Fee	2017-2018		Business Management
CMA NEW ZEALAND LIMITED	52503.2	Health Consultant	2017-2018		Human Resource
ERNST & YOUNG GROUP LIMITED	21230.7	Draft Business Case & Provide Information reports	2017-2018		Business Management
AUCKLAND UNIVERSITY OF TECHNOLOGY	15000	Evaluation of NMoA programme	2017-2018		Service Improvement
FIRECONNECT LIMITED	5000	Fire Safety Review	2017-2018		Not included
KAIZEN INSTITUTE NEW ZEALAND LIMITED	8314.45	Lean Support	2017-2018		Service Improvement
KENSINGTON HOSPITAL LTD	10178.3	Cath Lab Proposal	2017-2018		Business Management
STREAMLINERS NZ LIMITED	125628	Healthpathways Services	2017-2018		Service Improvement
SAPERE RESEARCH GROUP LIMITED	33266.4	Risk Prediction & Financial Analysis	2017-2018		Business Management
WESTGRAVE CONSULTING LIMITED	5016.24	Learning & Development Consulting services	2017-2018		Human Resource
FEM (2006) LIMITED	20000	Evaluation of NMoA programme	2017-2018		Service Improvement
DMHL CONSULTING	29695.8	Service review	2016-2017		Business Management
AON NEW ZEALAND LIMITED T/A RISK MANAGEMENT	16890.5	Professional Actuarial Valuation	2016-2017		Not included
APPLICABLE LIMITED	12000	NMoA - Website rebuild	2016-2017		IT
ASCENDER HCM NEW ZEALAND LIMITED	13936.7	Northgate Project Consultancy	2016-2017		Business Management
AUCKLAND UNISERVICES LTD	9971	Research Fee	2016-2017		Business Management
AUCKLAND UNIVERSITY OF TECHNOLOGY	15000	Evaluation of NMoA programme	2016-2017		Service Improvement
CATALYST.NET LTD	22469.8	Website Hosting	2016-2017		IT
CMA NEW ZEALAND LIMITED	9099.92	Service review	2016-2017		Business Management
DIGITAL INDIGENOUS.COM LTD	329500	Nga Manukura O Apopo- Clinical Leadership Programmes	2016-2017		Service Improvement
ERNST & YOUNG GROUP LIMITED	26471.8	Develop Informations Report	2016-2017		Business Management
GLENN HAWKINS & ASSOCIATES LIMITED	16214.4	Governance Training Workshop	2016-2017		Human Resource
GRAY STEPHEN T/A NELSON BAYS HR	13860	HR Consultancy Service	2016-2017		Human Resource
HAURAKI HEALTH CONSULTING LTD	68847.2	Project Manager- Maori Midwifery	2016-2017		Business Management
HAWTHORN GEDDES ENGINEERS & AR	49418.4	Engineering Services	2016-2017		Not included
HEALTH ALLIANCE (FPSC) LIMITED	6138.44	Deloitte Fees Northern Region procurement Review	2016-2017		Business Management
INDIVIDUAL	24846.1	Writing Services	2016-2017		Others
INDIVIDUAL	7164.24	KAUMATUA KAUNIHERA Services	2016-2017		Others
INDIVIDUAL	12875	Cardiology Case Review	2016-2017		Business Management
INDIVIDUAL	7164.24	KAUMATUA KAUNIHERA Services	2016-2017		Others
INDIVIDUAL	7164.24	KAUMATUA KAUNIHERA Services	2016-2017		Others
INDIVIDUAL	7164.24	KAUMATUA KAUNIHERA Services	2016-2017		Others
INDIVIDUAL	7164.24	KAUMATUA KAUNIHERA Services	2016-2017		Others
INDIVIDUAL	7164.24	KAUMATUA KAUNIHERA Services	2016-2017		Others
INDIVIDUAL	19107	KAUMATUA KAUNIHERA Services	2016-2017		Others
INDIVIDUAL	85804.9	KAUMATUA KAUNIHERA Services	2016-2017		Others
INDIVIDUAL	16524.6	Contract Coders	2016-2017		Not included
NATIONAL HAUORA COALITION LIMITED	15000	PHC video collaboration with National Hauora Coalition	2016-2017		Others
QVC SOLUTIONS PTY LTD	42000	Manangement Plan Drafting	2016-2017		Service Improvement
RONGOMAI CONSULTANTS LIMITED	5000	Suicide Prevention Consultants	2016-2017		Service Improvement
STREAMLINERS NZ LIMITED	127262	Healthpathways Services	2016-2017		Service Improvement
STRUCTUS CONSULTING LIMITED	9900	Maunu House: Condition assessment report and barrier remedial works	2016-2017		Others
TRAFFIC DESIGN GROUP LTD	25000	Traffic management review	2016-2017		Not included
TRANSCRIPTIONZ LIMITED	14914.5	Outsourced Medical Typing	2016-2017		Others
1 ABSOLUTE I. T. LIMITED	85668	IT lnfrustrcuture Services	2018-2019		IT
2 April Strategy LLP	23250	Bullying Reduction Project	2018-2019		Service Improvement
4 Aurecon New Zealand Limited	20464	Build i ng Inspections	2018-2019		Not included
S Cbre Limited	15350	Property Valuation	2018-2019		Not included
6 Clever Buying Ltd	6029	Procurement Design and Support	2018-2019		Business Management
7 Costing & Business Solutions Ltd	5288	Procurement Design and Support	2018-2019		Business Management
8 Ernst & Young	28379	Strategy	2018-2019		Business Management
9 Flexi Tanks Ltd	39095	Wastewater Resiliance	2018-2019		Not included
10 Gabrielle Baker	6565	Health care	2018-2019		Business Management
11 Imprint Safety Limited	13, 250	Health and Safety	2018-2019		Business Management
12 Kingfisher Group Limited	110312	Asset Management services	2018-2019		Business Management
13 McHale Group Limited	12931	Procurement review	2018-2019		Business Management
14 McKesson	58250	Implementation t rainin g and support	2018-2019		Service Improvement
15 Mechanical Environmental Limited	7250	Ventalation services	2018-2019		Not included
16 NZ Health Partnerships Limited	15209	Brokerage Fees	2018-2019		Not included
17 Quanton Limited	8, 775	lnfrustructure consultancy	2018-2019		Not included
18 Safe365 Ltd	5550	Health and Safety	2018-2019		Business Management
19 Sapere Research Group Ltd	75, 342	Clinical Services Plan	2018-2019		Service Improvement
20 Warrick Frater Health Management Ltd	8000	RMO Revi ew	2018-2019		Business Management
21 Whitehouse Associates	36225	Clinical Services Plan	2018-2019		Service Improvement
1 Aitch Ltd	33500	ICT bus iness activity performance	2016-2017		Service Improvement
2 Alliance Fi re & Security	26804	Fire sy stem improvements	2016-2017		Not included
3 April Strategy LLP	64863	Shaping our Values	2016-2017		Service Improvement
4 Aurecon New Zealand Limited	18426	Seismic assessments	2016-2017		Not included
5 BOARDROOM PRACTICE LIMITED	10386	Board Evaluation	2016-2017		Others
6 Capital and Coast District Health Board	29875	Crisi s Resolution Services	2016-2017		Service Improvement
7 Capital Property Managers Ltd	5000	Negotiation of Lease Rental	2016-2017		Not included
8 Carol MacDonald	10000	Developing business continuity plan	2016-2017		Business Management
9 Cbre Limited	16817	Valuation of Buildings	2016-2017		Not included
Clar issa Aitken-Kiwara	7450	RPH Sexual Health Promotion Evaluation	2016-2017		Service Improvement
Eriksen & Associates Limited	6000	Yearend Employee Entitlement Valuation	2016-2017		Human Resource
Family Mental Health Ltd	6059	Private work for Section 95 inquiry	2016-2017		Others
Francis Health	293, 338	Improv ing Theatre Productivity	2016-2017		Service Improvement
Holmes Fire LP	10125	Fire system review	2016-2017		Not included
lkoh Decorators Ltd	5485	???	2016-2017		Unkown
Lightfoot Solut i ons New Zealand Ltd	204787	IDA and technical services	2016-2017		IT
Maher Consulting Ltd	21060	Cost savings opportunities	2016-2017		Service Improvement
New Zealand Breastf eeding Alliance	9, 250	Baby friendly hospital initative assessment	2016-2017		Service Improvement
NZ Health Partnerships Lim i ted	9655	Insurance Fire limit changes and policy review	2016-2017		Not included
Pricewaterhousecoopers	25650	Holiday leave pay review	2016-2017		Human Resource
RedTech	6000	Video conferencing review strategy input	2016-2017		Business Management
Shearer Contracting Ltd	5000	Fire system improvements	2016-2017		Not included
Warrick Frater Health Management Ltd	19789	Anatom ic Pathology project	2016-2017		Service Improvement
Advanced Building Services Wellington Ltd	9675	Preparation of Seismic Services Report	2017-2018		Not included
Aitch Ltd	32000	ICT-Performance improvement - Developing internal capibility.	2017-2018		Service Improvement
April Strategy LLP	97771.6	Workshops and Strategy	2017-2018		Service Improvement
Capital and Coast District Health Board	35000	MHAID Initiatatives	2017-2018		Service Improvement
Christine Nolan	21262.5	Independant Evaluation Review	2017-2018		Business Management
DHJ Properties Limited	5330.43	Maori Health Strategy	2017-2018		Business Management
Eriksen & Associates Limited	12500	Actuarial Valuation of Employee Leave Liabilities - 30 June 2018	2017-2018		Not included
Francis Health	11085.9	Dr Ian Sturgess	2017-2018		Others
Lightfoot Solutions New Zealand Ltd	17325	Quality & Safety data and analytics	2017-2018		Service Improvement
NZ Health Partnerships Limited	15117.1	Marsh Insurance Broker Fee 2017/18	2017-2018		Not included
One Time - Sundry	25850	ICAFS Review	2017-2018		Others
Quanton Limited	12200	Automation process changes	2017-2018		Service Improvement
Safe365 Ltd	24000	SAFE365 Consultancy	2017-2018		Service Improvement
Sapere Research Group Ltd	266950	Development of Clinical Serives plan	2017-2018		Service Improvement
Sempre Technologies Ltd	12960	Professional Services - IT Infrastructure Review	2017-2018		IT
Strategic Pay Limited	32153.3	Accountability Mapping Workshops & Evaluations	2017-2018		Human Resource
Travelling Light Services Limited	20150	Project Management services	2017-2018		Not included
Whitehouse Associates	16100	WHA Consultancy - Sue White	2017-2018		Service Improvement
Winsborough Limited	18054	Workshop and Hogan Team report	2017-2018		Human Resource
Zuuse Pty Ltd	12600	Asset management plan	2017-2018		Business Management
GBG AUDIT & RISK LTD	18196	Audit Services	2016-2017		Business Management
One Time Supplier	8655	Audit Services	2016-2017		Business Management
Pacific Radiology	24069	Bone Density Scan Service	2016-2017		Medical Services
WAIKATO BONE DENSITY SERVICE	100739	Bone Density Scan Service	2016-2017		Medical Services
A Pinfold	157	Breast Screening Services	2016-2017		Medical Services
ASCOT RADIOLOGY LIMITED	5009	Breast Screening Services	2016-2017		Medical Services
AVALON MEDICAL	483	Breast Screening Services	2016-2017		Medical Services
Beerscourt Medical Practice	174	Breast Screening Services	2016-2017		Medical Services
Breast Screen Bay of Plenty Limited	2586625	Breast Screening Services	2016-2017		Medical Services
CAMBRIDGE MEDICAL CENTRE 2000 LIMITED	226	Breast Screening Services	2016-2017		Medical Services
DEE STREET MEDICAL CENTRE LIMITED	209	Breast Screening Services	2016-2017		Medical Services
DINSDALE MEDICAL CENTRE	48	Breast Screening Services	2016-2017		Medical Services
FIFTH AVENUE FAMILY PRACTICE	87	Breast Screening Services	2016-2017		Medical Services
Five Cross Roads Medical Centre Limited	148	Breast Screening Services	2016-2017		Medical Services
HAMILTON FAMILY PLANNING	117	Breast Screening Services	2016-2017		Medical Services
Hamilton Radiology Limited	283799	Breast Screening Services	2016-2017		Medical Services
HAURAKI PLAINS HEALTH CENTRE	130	Breast Screening Services	2016-2017		Medical Services
HEALTH TE AROHA	57	Breast Screening Services	2016-2017		Medical Services
Hillcrest Medical Centre Limited	326	Breast Screening Services	2016-2017		Medical Services
HINEMOA HOUSE FAMILY HEALTH CENTRE	57	Breast Screening Services	2016-2017		Medical Services
KAUTE PASIFICA	2775	Breast Screening Services	2016-2017		Medical Services
KAWHIA HEALTH CENTRE	39	Breast Screening Services	2016-2017		Medical Services
LAKE OKAREKA ENTERPRISES LTD	15137	Breast Screening Services	2016-2017		Medical Services
LAKES RADIOLOGY	2210	Breast Screening Services	2016-2017		Medical Services
Leamington Medical Centre Limited	235	Breast Screening Services	2016-2017		Medical Services
Mahoe Med Limited	243	Breast Screening Services	2016-2017		Medical Services
MAMMOGRAPHY SCREENING	548765	Breast Screening Services	2016-2017		Medical Services
MATAMATA MEDICAL CENTRE LIMITED	109	Breast Screening Services	2016-2017		Medical Services
Mercury Bay Medical Centre Limited	274	Breast Screening Services	2016-2017		Medical Services
Midlands Health Network Limited	30	Breast Screening Services	2016-2017		Medical Services
Morrinsville Medical Centre Limited	283	Breast Screening Services	2016-2017		Medical Services
NEWMAN RADIOLOGY LIMITED	1400	Breast Screening Services	2016-2017		Medical Services
NGARUAWAHIA MEDICAL CENTRE	322	Breast Screening Services	2016-2017		Medical Services
Ngongotaha Medical Centre Limited	426	Breast Screening Services	2016-2017		Medical Services
NORTHCARE GRANDVIEW ROAD	83	Breast Screening Services	2016-2017		Medical Services
One Time Supplier	10017	Breast Screening Services	2016-2017		Medical Services
Putaruru Tirau Family Doctors Limited	57	Breast Screening Services	2016-2017		Medical Services
Redicare Limited	26	Breast Screening Services	2016-2017		Medical Services
SCHOFIELD N P E	83	Breast Screening Services	2016-2017		Medical Services
South City Health Limited	109	Breast Screening Services	2016-2017		Medical Services
STEP 2 EDUCATION	2304	Breast Screening Services	2016-2017		Medical Services
TAUMARUNUI COMMUNITY KOKIRI TRUST	213	Breast Screening Services	2016-2017		Medical Services
TE AWAMUTU MEDICAL CENTRE	496	Breast Screening Services	2016-2017		Medical Services
Te Kohao Health Limited	174	Breast Screening Services	2016-2017		Medical Services
TE MANU TOROA	143	Breast Screening Services	2016-2017		Medical Services
TE NGAE MEDICAL CENTRE	448	Breast Screening Services	2016-2017		Medical Services
Tui Medical Limited	1626	Breast Screening Services	2016-2017		Medical Services
Victoria Clinic Limited	104	Breast Screening Services	2016-2017		Medical Services
WHANGAMATA MEDICAL CENTRE	143	Breast Screening Services	2016-2017		Medical Services
AUCKLAND DISTRICT HEALTH BOARD	15342	Cardiology Services	2016-2017		Medical Services
BAY OF PLENTY DISTRICT HEALTH BOARD	89950	Cardiology Services	2016-2017		Medical Services
CARDIAC SERVICES LIMITED	4696	Cardiology Services	2016-2017		Medical Services
One Time Supplier	450	Cardiology Services	2016-2017		Medical Services
PRECEPT HEALTH LTD	13575	Cardiology Services	2016-2017		Medical Services
ST JOHNS	83	Cardiology Services	2016-2017		Medical Services
WADE CLYDE	8283	Cardiology Services	2016-2017		Medical Services
WAIKATO HEART LTD	3813	Cardiology Services	2016-2017		Medical Services
Midland Cardio Vascular Services Limited	421789	Cardio-Vascular Services	2016-2017		Medical Services
HAMILTON FAMILY PLANNING	631	Cervical Smear Services	2016-2017		Medical Services
HAURAKI PHO TRUST	84725	Cervical Smear Services	2016-2017		Medical Services
MIDLANDS REGIONAL HEALTH NETWORK CHARITABLE TRUST	110281	Cervical Smear Services	2016-2017		Medical Services
NATIONAL MAORI PHO COALITION	2947	Cervical Smear Services	2016-2017		Medical Services
SOUTH WAIKATO PACIFIC ISLANDS HEALTH	75	Cervical Smear Services	2016-2017		Medical Services
ADAM AFRAZ DR	102294	Clinical Services	2016-2017		Medical Services
Anglesea Hospital Limited	128010	Clinical Services	2016-2017		Medical Services
AUCKLAND DISTRICT HEALTH BOARD	71286	Clinical Services	2016-2017		Medical Services
CAMBRIDGE HEALTH & COMMUNITY TRUST	73	Clinical Services	2016-2017		Medical Services
CAMPBELL BRONWYN DR	21760	Clinical Services	2016-2017		Medical Services
CARE AT HOME	324	Clinical Services	2016-2017		Medical Services
Community Dentistry Limited	2243	Clinical Services	2016-2017		Medical Services
COROMANDEL FAMILY HEALTH CENTRE LIMITED	404	Clinical Services	2016-2017		Medical Services
GLOBAL MEDICAL STAFFING LTD	17110	Clinical Services	2016-2017		Medical Services
GLOBAL MEDICS NZ LIMITED	4600	Clinical Services	2016-2017		Medical Services
IDEA SERVICES LTD	423	Clinical Services	2016-2017		Medical Services
JIM BROOKER	683	Clinical Services	2016-2017		Medical Services
KAWHIA HEALTH CENTRE	78	Clinical Services	2016-2017		Medical Services
KRM CLINICAL SOLUTIONS LTD	7500	Clinical Services	2016-2017		Medical Services
LAKES DISTRICT HEALTH BOARD	38738	Clinical Services	2016-2017		Medical Services
LE COCQ HEATHER DR	61250	Clinical Services	2016-2017		Medical Services
LIM DAVID DR	1120	Clinical Services	2016-2017		Medical Services
MCQUADE DAVID	34078	Clinical Services	2016-2017		Medical Services
Mercury Bay Medical Centre Limited	522	Clinical Services	2016-2017		Medical Services
Midlands Health Network Limited	1200	Clinical Services	2016-2017		Medical Services
NOVA HEALTH	1346	Clinical Services	2016-2017		Medical Services
One Time Supplier	2224	Clinical Services	2016-2017		Medical Services
PAEROA MEDICAL CENTRE	224	Clinical Services	2016-2017		Medical Services
PECKLER BRAD	42004	Clinical Services	2016-2017		Medical Services
PERKINS DENISE	1507	Clinical Services	2016-2017		Medical Services
POOL STEPHEN C DR	65996	Clinical Services	2016-2017		Medical Services
SALVATION ARMY HOMECARE MIDLAND	70097	Clinical Services	2016-2017		Medical Services
SIEMENS HEALTHCARE LTD	8702	Clinical Services	2016-2017		Medical Services
TE AWAMUTU MEDICAL CENTRE	180	Clinical Services	2016-2017		Medical Services
Te Kauwhata Health Services Limited	20074	Clinical Services	2016-2017		Medical Services
Te Korowai Hauora O Hauraki Incorporated	87514	Clinical Services	2016-2017		Medical Services
Te Kuiti Medical Centre Limited	523512	Clinical Services	2016-2017		Medical Services
Thames Medical Centre Limited	3278	Clinical Services	2016-2017		Medical Services
The University of Auckland	599083	Clinical Services	2016-2017		Medical Services
TRITON HEARING CLINICS LTD	14837	Clinical Services	2016-2017		Medical Services
WAIHI BEACH MEDICAL CENTRE	630	Clinical Services	2016-2017		Medical Services
WAIHI FAMILY DOCTORS LIMITED	183	Clinical Services	2016-2017		Medical Services
Waihi Health Centre Limited	1130	Clinical Services	2016-2017		Medical Services
WOODCOM LTD	4049	Clinical Services	2016-2017		Medical Services
Anglesea Hospital Limited	65545	Colonoscopy Services	2016-2017		Medical Services
Braemar Hospital Limited	253076	Colonoscopy Services	2016-2017		Medical Services
BERGHAN CONSULTANCY LTD	54446	Consultation Services	2016-2017		Medical Services
BOLTON SERVICES LIMITED	2605	Consultation Services	2016-2017		Medical Services
DIETER KRITZINGER LIMITED	41250	Consultation Services	2016-2017		Medical Services
Dr Marianne Empson	24888	Consultation Services	2016-2017		Medical Services
Geddis Wills & Associates	112193	Consultation Services	2016-2017		Medical Services
HAWLEY JACKIE	10765	Consultation Services	2016-2017		Medical Services
JAN STORM LTD	8625	Consultation Services	2016-2017		Medical Services
Keezz Pty Limited	70440	Consultation Services	2016-2017		Medical Services
LEXEL SYSTEMS LTD	13690	Consultation Services	2016-2017		Medical Services
Mahoe Med Limited	248	Consultation Services	2016-2017		Medical Services
OCCUPATIONAL MEDICAL SERVICES LTD	224	Consultation Services	2016-2017		Medical Services
One Time Supplier	9167	Consultation Services	2016-2017		Medical Services
RUSSELL DRAKE CONSULTING GROUP LTD	248	Consultation Services	2016-2017		Medical Services
WAIKATO HEART LTD	2520	Consultation Services	2016-2017		Medical Services
PAI AKE SOLUTIONS LTD	1740	Counselling/Therapy	2016-2017		Medical Services
Hamilton Radiology Limited	683376	CT Scans	2016-2017		Medical Services
LAKES DISTRICT HEALTH BOARD	116583	CT Scans	2016-2017		Medical Services
REGIONAL HEALTH LTD	547	CT Scans	2016-2017		Medical Services
Sheida Mehrain	29400	CT Scans	2016-2017		Medical Services
Anglesea Hospital Limited	102144	Dental Services	2016-2017		Medical Services
Braemar Hospital Limited	78375	Dental Services	2016-2017		Medical Services
Community Dentistry Limited	300732	Dental Services	2016-2017		Medical Services
DENTAL & MEDICAL SERVICES LTD	4408	Dental Services	2016-2017		Medical Services
DENTAL COUNCIL OF NEW ZEALAND	1236	Dental Services	2016-2017		Medical Services
Hamilton Orthodontics Limited	20965	Dental Services	2016-2017		Medical Services
KEW ALISON	3225	Dental Services	2016-2017		Medical Services
One Time Supplier	1650	Dental Services	2016-2017		Medical Services
OTOROHANGA DENTAL SURGERY	20127	Dental Services	2016-2017		Medical Services
RAUKURA HAUORA O TAINUI	4118	Dental Services	2016-2017		Medical Services
THAMES DENTAL & PODIATRY CLINIC	187231	Dental Services	2016-2017		Medical Services
Anglesea Hospital Limited	179409	Endoscopy Services	2016-2017		Medical Services
Anglesea Hospital Limited	442298	ENT Services	2016-2017		Medical Services
Braemar Hospital Limited	217621	ENT Services	2016-2017		Medical Services
JR MEDICAL LTD	2500	ENT Services	2016-2017		Medical Services
New Zealand Dizziness and Balance Centre Limited	4448	ENT Services	2016-2017		Medical Services
A Pinfold	339	GP shared care for methadone	2016-2017		Medical Services
AVALON MEDICAL	113	GP shared care for methadone	2016-2017		Medical Services
CAMBRIDGE MEDICAL CENTRE 2000 LIMITED	339	GP shared care for methadone	2016-2017		Medical Services
DALLAS CLINIC LIMITED	535	GP shared care for methadone	2016-2017		Medical Services
DINSDALE MEDICAL CENTRE	67	GP shared care for methadone	2016-2017		Medical Services
DOCTORS SURGERY	952	GP shared care for methadone	2016-2017		Medical Services
Five Cross Roads Medical Centre Limited	339	GP shared care for methadone	2016-2017		Medical Services
Glenview Medical Centre Service Company Limited	970	GP shared care for methadone	2016-2017		Medical Services
HAKANOA HEALTH CENTRE	339	GP shared care for methadone	2016-2017		Medical Services
Hamilton East Medical Centre Limited	1383	GP shared care for methadone	2016-2017		Medical Services
HEALTH TE AROHA	79	GP shared care for methadone	2016-2017		Medical Services
Hillcrest Medical Centre Limited	904	GP shared care for methadone	2016-2017		Medical Services
HUNTLY WEST MEDICAL CENTRE LTD	130	GP shared care for methadone	2016-2017		Medical Services
Leamington Medical Centre Limited	113	GP shared care for methadone	2016-2017		Medical Services
LEONG M K DR	565	GP shared care for methadone	2016-2017		Medical Services
LITTLE LONDON MEDICAL CLINIC	113	GP shared care for methadone	2016-2017		Medical Services
NGARUAWAHIA MEDICAL CENTRE	904	GP shared care for methadone	2016-2017		Medical Services
NORTHCARE GRANDVIEW ROAD	339	GP shared care for methadone	2016-2017		Medical Services
NORTHCARE MEDICAL CENTRE	339	GP shared care for methadone	2016-2017		Medical Services
PAEROA MEDICAL CENTRE	1356	GP shared care for methadone	2016-2017		Medical Services
Redicare Limited	1583	GP shared care for methadone	2016-2017		Medical Services
SCHOFIELD N P E	2035	GP shared care for methadone	2016-2017		Medical Services
Te Kauwhata Health Services Limited	452	GP shared care for methadone	2016-2017		Medical Services
Thames Medical Centre Limited	791	GP shared care for methadone	2016-2017		Medical Services
Tui Medical Limited	5878	GP shared care for methadone	2016-2017		Medical Services
Victoria Clinic Limited	598	GP shared care for methadone	2016-2017		Medical Services
WEST COAST HEALTH CLINIC	1548	GP shared care for methadone	2016-2017		Medical Services
WHANGAMATA MEDICAL CENTRE	1256	GP shared care for methadone	2016-2017		Medical Services
EAP Services Limited	80	Health and Safety Services	2016-2017		Business Management
ERGOWORKS WAIKATO LIMITED	2579	Health and Safety Services	2016-2017		Business Management
THE GREAT KIWI BACK RUB COMPANY	2074	Health and Safety Services	2016-2017		Business Management
Waikato Occupational Health Consultancy Limited	4230	Health and Safety Services	2016-2017		Business Management
Workplace Health Partners Limited	6725	Health and Safety Services	2016-2017		Business Management
The Hepatitis Foundation of New Zealand	52927	Hepatitis Services	2016-2017		Medical Services
Decypher	867	Interpreter Services	2016-2017		Others
ACTIVATE TECHNOLOGIES LTD	15723	IS Services	2016-2017		IT
ALEMBA NZ LTD	11200	IS Services	2016-2017		IT
BLUE DAISY LTD	240	IS Services	2016-2017		IT
BPAC CLINICAL SOLUTIONS LP	150	IS Services	2016-2017		IT
Burton & Associates Limited	20400	IS Services	2016-2017		IT
DXC TECHNOLOGY NZ LTD	20100	IS Services	2016-2017		IT
Finite Group NZ Limited	319591	IS Services	2016-2017		IT
Lateral Security (IT) Services Limited	24750	IS Services	2016-2017		IT
NZ SAFETY BLACKWOODS	8	IS Services	2016-2017		IT
One Time Supplier	7554	IS Services	2016-2017		IT
PACKET TECHNOLOGIES LTD	4500	IS Services	2016-2017		IT
PB TECHNOLOGIES LIMITED	54	IS Services	2016-2017		IT
AUCKLAND DISTRICT HEALTH BOARD	1035003	Lab Services	2016-2017		Medical Services
CANTERBURY DISTRICT HEALTH BOARD	584545	Lab Services	2016-2017		Medical Services
Capital and Coast District Health Board	86189	Lab Services	2016-2017		Medical Services
COUNTIES MANUKAU DISTRICT HEALTH BOARD	1988	Lab Services	2016-2017		Medical Services
ESR	592	Lab Services	2016-2017		Medical Services
EUROFINS NZ LABORATORY SERVICES LIMITED	6242	Lab Services	2016-2017		Medical Services
FLOREY INSTITUTE OF NEUROSCIENCE & MENTAL HEALTH	656	Lab Services	2016-2017		Medical Services
HYGIENE TECHNOLOGIES	207	Lab Services	2016-2017		Medical Services
IGENZ Limited	146601	Lab Services	2016-2017		Medical Services
ONE TIME - OVERSEAS VENDORS	1989	Lab Services	2016-2017		Medical Services
One Time Supplier	226	Lab Services	2016-2017		Medical Services
PATHLAB	25406	Lab Services	2016-2017		Medical Services
PETER MACCALLUM CANCER CENTRE	650	Lab Services	2016-2017		Medical Services
QHSSA - Queensland Health Clinical & Statewide Ser	34385	Lab Services	2016-2017		Medical Services
R J Hill Laboratories Limited	645	Lab Services	2016-2017		Medical Services
SOUTHERN COMMUNITY LABORATORIES LIMITED	618	Lab Services	2016-2017		Medical Services
DE LOS SANTOS EMERALDEE	12742	Learning and Development Services	2016-2017		Human Resource
HEALTH ED PROFESSIONALS NZ LTD	9969	Learning and Development Services	2016-2017		Human Resource
M3 (EU) LTD	5938	Learning and Development Services	2016-2017		Human Resource
NIXON HELEN	2859	Learning and Development Services	2016-2017		Human Resource
One Time Supplier	5471	Learning and Development Services	2016-2017		Human Resource
FAIRFIELD FAMILY HEALTH LIMITED	265	Management Services	2016-2017		Service Improvement
GREGORY PATRICIA	967	Management Services	2016-2017		Service Improvement
INFLUENCE NZ LIMITED	2975	Management Services	2016-2017		Service Improvement
Wolstencroft & Associates Limited	214037	Management Services	2016-2017		Service Improvement
MAIKUKU ANNE-MARIE	1049	Maori Services	2016-2017		Others
MASSEY UNIVERSITY	1386	Maori Services	2016-2017		Others
One Time Supplier	517	Maori Services	2016-2017		Others
RACHAEL TAIAPA	300	Maori Services	2016-2017		Others
ANGLESEA OMS LIMITED	10261	Maxillo Facial Procedures	2016-2017		Medical Services
Braemar Hospital Limited	37070	Maxillo Facial Procedures	2016-2017		Medical Services
MATHERN CHARLENE	260	Mental Health Services	2016-2017		Medical Services
THE PSYCHOLOGY CENTRE LIMITED	99230	Mental Health Services	2016-2017		Medical Services
Molemap NZ Limited	73130	Mole Services	2016-2017		Medical Services
FULFORD RADIOLOGY SERVICES LTD	5845	MRI Services	2016-2017		Medical Services
LAKES DISTRICT HEALTH BOARD	68685	MRI Services	2016-2017		Medical Services
Midland MRI Limited	5340693	MRI Services	2016-2017		Medical Services
TARANAKI DISTRICT HEALTH BOARD	24237	MRI Services	2016-2017		Medical Services
The University of Auckland	5439460	MRI Services	2016-2017		Medical Services
AUCKLAND DISTRICT HEALTH BOARD	18261	Neurology Services	2016-2017		Medical Services
MACNIVEN JAMIE	55005	Neurology Services	2016-2017		Medical Services
DOVETAIL	788	Non-Clinical Support Services	2016-2017		Business Management
DXC TECHNOLOGY NZ LTD	20100	Non-Clinical Support Services	2016-2017		Business Management
HIKITIA CONSULTANTS	6780	Non-Clinical Support Services	2016-2017		Business Management
One Time Supplier	1400	Non-Clinical Support Services	2016-2017		Business Management
Te Korowai Hauora O Hauraki Incorporated	13329	Non-Clinical Support Services	2016-2017		Business Management
AUCKLAND DISTRICT HEALTH BOARD	37017	Oncology and Haematology Services	2016-2017		Medical Services
BAY DERMATOLOGY LIMITED	70470	Opthalmology Services	2016-2017		Medical Services
BRIDGEWATER DAY SURGERY	223025	Opthalmology Services	2016-2017		Medical Services
GIMBLETT MARC	59274	Opthalmology Services	2016-2017		Medical Services
Hamilton Eye Clinic Limited	18747	Opthalmology Services	2016-2017		Medical Services
Rohan Weerekoon Ophthalmic Services Limited	89598	Opthalmology Services	2016-2017		Medical Services
Paterson Burn Optometrists	14253	Optometrist Services	2016-2017		Medical Services
Anglesea Hospital Limited	18772	Orthopaedic Services	2016-2017		Medical Services
BPAC NZ	1200	Orthopaedic Services	2016-2017		Medical Services
Braemar Hospital Limited	2590179	Orthopaedic Services	2016-2017		Medical Services
Hardy Orthopaedics Limited	1657	Orthopaedic Services	2016-2017		Medical Services
LAKES DISTRICT HEALTH BOARD	61339	Orthopaedic Services	2016-2017		Medical Services
NEIL WATSON ORTHOPAEDICS LTD	26329	Orthopaedic Services	2016-2017		Medical Services
Neville Strick Orthopaedics Limited	224	Orthopaedic Services	2016-2017		Medical Services
NZ ORTHOPAEDIC ASSN	696	Orthopaedic Services	2016-2017		Medical Services
One Time Supplier	3379	Orthopaedic Services	2016-2017		Medical Services
ORMISTON HOSPITAL LIMITED	3485258	Orthopaedic Services	2016-2017		Medical Services
ROSSAAK MELISSA DR	760	Orthopaedic Services	2016-2017		Medical Services
SOMERVILLE RICHARD	30393	Orthopaedic Services	2016-2017		Medical Services
AUCKLAND DISTRICT HEALTH BOARD	94727	Pathology Services	2016-2017		Medical Services
HASAN NADIR	27640	Pathology Services	2016-2017		Medical Services
NSW HEALTH PATHOLOGY	3723	Pathology Services	2016-2017		Medical Services
ONE TIME - OVERSEAS VENDORS	295	Pathology Services	2016-2017		Medical Services
Pathology Associates Limited	50252	Pathology Services	2016-2017		Medical Services
PATHWEST LABORATORY MEDICINE WA	4307	Pathology Services	2016-2017		Medical Services
PETER MACCALLUM CANCER CENTRE	20	Pathology Services	2016-2017		Medical Services
QHSSA - Queensland Health Clinical & Statewide Ser	910	Pathology Services	2016-2017		Medical Services
SOUTHERN COMMUNITY LABORATORIES LIMITED	121	Pathology Services	2016-2017		Medical Services
SYDNEY LOCAL HEALTH DISTRICT	116	Pathology Services	2016-2017		Medical Services
ACCESS HOMEHEALTH LIMITED	184388	Patient Support Services	2016-2017		Medical Services
ALPHACARE RIVERVIEW REST HOME	7109	Patient Support Services	2016-2017		Medical Services
ASSISI HOME & HOSPITAL (HAMILTON) LTD	16902	Patient Support Services	2016-2017		Medical Services
[truncated: 3,926 more rows]
